# Supplementary material for: Genome-Wide Identification and Expression Analysis of WRKY Transcription Factors under Multiple Stresses in Brassica napus
Source: PLoS One. 2016 Jun 20;11(6):e0157558. doi: 10.1371/journal.pone.0157558 (PMC4913915; doi:10.1371/journal.pone.0157558)
Supplement: S1 Table — (XLSX) [file pone.0157558.s001.xlsx]

## Sheet: Sheet1
# hmmsearch :: search profile(s) against a sequence database
# HMMER 3.1b1 (May 2013); http://hmmer.org/
# Copyright (C) 2013 Howard Hughes Medical Institute.
# Freely distributed under the GNU General Public License (GPLv3).
# - - - - - - - - - - - - - - - - - - - - - - - - - - - - - - - - - - - -
# query HMM file: /home/mss/Documents/3106.hmm
# target sequence database: /home/mss/Documents/napus.fa
# - - - - - - - - - - - - - - - - - - - - - - - - - - - - - - - - - - - -
Query: PF03106_seed [M=60]
Scores for complete sequences (score includes all domains):
--- full sequence --- --- best 1 domain --- -#dom-
E-value score bias E-value score bias exp N Sequence Description
------- ------ ----- ------- ------ ----- ---- -- -------- -----------
2e-62 209.5 13.4 4.3e-31 109.2 2.5 2.4 2 BnaC08g40010D 1347
2e-62 209.5 13.4 4.2e-31 109.2 2.5 2.4 2 BnaA09g45940D 1329
2.1e-62 209.5 13.8 4.4e-31 109.1 2.5 2.4 2 BnaC05g10200D 1368
2.1e-62 209.4 13.8 4.4e-31 109.1 2.5 2.3 2 BnaA06g08890D 1374
4.1e-62 208.5 13.8 4.5e-31 109.1 2.5 2.4 2 BnaCnng39610D 1395
4.9e-62 208.3 15.5 1.7e-30 107.3 3.5 2.7 2 BnaC02g34990D 1461
8.7e-62 207.5 14.0 2.2e-30 106.9 4.2 2.5 2 BnaA06g33730D 1461
1e-61 207.3 13.8 2.3e-30 106.9 4.2 2.5 2 BnaC07g22240D 1470
1.9e-61 206.4 13.6 2.1e-30 107.0 2.3 2.4 2 BnaA08g24160D 1401
3.8e-61 205.4 17.5 1.7e-30 107.3 3.2 2.6 2 BnaA02g36910D 1323
4.5e-61 205.2 13.0 2.6e-30 106.7 2.9 2.5 2 BnaA04g22040D 1446
6.1e-61 204.8 12.8 5.7e-30 105.6 2.1 2.5 2 BnaA03g17820D 1422
7.2e-61 204.5 12.8 6e-30 105.5 2.1 2.5 2 BnaC03g21360D 1473
1.3e-60 203.7 14.3 4e-30 106.1 3.5 2.5 2 BnaC04g06800D 1431
1.3e-60 203.7 14.3 3.9e-30 106.1 3.5 2.4 2 BnaA05g34850D 1416
1.7e-60 203.3 15.3 4.3e-30 106.0 3.5 2.4 2 BnaCnng66020D 1434
6.7e-60 201.4 16.7 2.5e-30 106.7 2.6 2.8 2 BnaA03g48160D 1578
7.2e-60 201.3 15.5 1.7e-30 107.3 2.3 2.7 2 BnaC07g40660D 1575
9.7e-60 200.9 14.5 1.7e-30 107.3 2.3 2.4 2 BnaC01g18810D 1599
1e-59 200.9 14.5 1.7e-30 107.2 2.3 2.4 2 BnaA01g15760D 1605
1.5e-59 200.3 16.0 3e-30 106.5 2.9 2.4 2 BnaCnng68630D 1557
1.5e-59 200.3 20.2 1.1e-29 104.6 4.7 2.6 2 BnaA03g27660D 1356
1.9e-59 200.0 13.9 1.7e-30 107.2 2.3 2.5 2 BnaC08g12240D 1614
2.1e-59 199.9 13.9 1.8e-30 107.2 2.3 2.4 2 BnaA08g14350D 1644
4.3e-59 198.8 16.2 1.2e-29 104.6 4.6 2.3 2 BnaAnng01980D 960
5.8e-59 198.4 12.7 2.2e-30 106.9 3.3 2.4 2 BnaA03g37950D 1107
7.9e-59 198.0 17.1 1.2e-29 104.6 4.6 2.3 2 BnaC02g01720D 960
8.8e-59 197.8 16.7 3.7e-29 103.0 3.1 2.4 2 BnaA03g10980D 1875
9.8e-59 197.7 19.4 3.4e-29 103.1 4.7 2.5 2 BnaA05g34110D 3141
1.1e-58 197.6 19.4 3.5e-29 103.1 4.7 2.5 2 BnaC05g48590D 3204
1.3e-58 197.4 20.2 3.4e-29 103.1 4.7 2.7 2 BnaC03g32670D 3111
2.2e-58 196.5 20.0 1.9e-29 103.9 3.2 2.7 2 BnaC09g53550D 2016
9.5e-58 194.5 16.9 1.5e-28 101.0 4.0 2.4 2 BnaC03g13730D 1725
9.7e-58 194.5 14.3 4.3e-28 99.5 1.2 2.7 2 BnaA01g15570D 1605
1e-57 194.4 14.3 4.1e-28 99.6 1.2 2.5 2 BnaC01g18490D 1545
2.6e-57 193.1 13.0 3e-29 103.3 2.2 2.3 2 BnaA04g17420D 1053
2.6e-57 193.1 17.9 2.9e-30 106.5 3.3 2.7 2 BnaC03g44980D 1311
3e-57 192.9 12.8 2.9e-29 103.3 1.8 2.5 2 BnaA05g12160D 1122
3.6e-57 192.7 11.9 3.8e-29 102.9 1.0 2.4 2 BnaC03g16740D 1137
4.2e-57 192.5 14.0 1.4e-28 101.1 1.3 2.4 2 BnaCnng64000D 1632
4.3e-57 192.5 14.4 1.4e-28 101.1 1.4 2.4 2 BnaA03g48030D 1590
4.6e-57 192.4 13.4 3.2e-29 103.2 2.2 2.3 2 BnaC04g41050D 1086
8.2e-57 191.5 11.3 1.4e-28 101.1 1.1 2.4 2 BnaA03g13820D 1137
3.9e-54 183.0 21.7 6.8e-28 98.9 3.1 2.7 2 BnaA05g07220D 1197
4.6e-54 182.7 22.2 2.9e-27 96.9 3.1 3.0 2 BnaC04g08020D 1209
1.2e-50 171.8 15.6 1.8e-27 97.5 3.0 2.6 2 BnaA03g51140D 1596
1.5e-50 171.5 15.5 2.1e-27 97.3 1.7 2.4 2 BnaA08g12810D 1374
1.5e-50 171.4 14.8 4.2e-27 96.4 2.6 2.9 2 BnaC07g42990D 2202
2.3e-49 167.7 18.6 2.1e-27 97.4 2.3 2.8 2 BnaC03g67830D 1200
2.2e-31 110.1 3.3 2.2e-31 110.1 3.3 1.8 1 BnaC08g11240D 885
2.6e-31 109.8 5.7 1.6e-19 72.1 0.7 2.7 2 BnaC07g27590D 1332
2.9e-31 109.7 3.7 7.4e-31 108.4 3.7 1.7 1 BnaC07g35130D 939
5.1e-31 108.9 3.2 5.1e-31 108.9 3.2 1.9 1 BnaA08g08590D 885
5.6e-31 108.8 3.2 8.9e-31 108.2 3.2 1.3 1 BnaC05g22810D 822
5.7e-31 108.8 2.2 2e-30 107.1 2.2 2.0 1 BnaC02g39170D 1176
7.5e-31 108.4 2.4 1.2e-30 107.8 2.4 1.3 1 BnaA09g26610D 822
1.5e-30 107.4 2.0 3.1e-30 106.4 2.0 1.6 1 BnaA04g26970D 975
1.5e-30 107.4 2.0 3.3e-30 106.3 2.0 1.6 1 BnaC04g51410D 1002
2.2e-30 106.9 3.0 4.8e-30 105.8 3.0 1.6 1 BnaA01g08990D 927
2.7e-30 106.6 1.9 5.1e-30 105.7 1.9 1.5 1 BnaC04g00310D 942
2.8e-30 106.6 1.9 5.2e-30 105.7 1.9 1.5 1 BnaA05g00620D 951
3.2e-30 106.4 3.6 7.1e-30 105.3 3.6 1.6 1 BnaA07g27840D 885
3.3e-30 106.3 3.6 7.1e-30 105.3 3.6 1.6 1 BnaC06g30480D 885
3.5e-30 106.3 1.7 3.5e-30 106.3 1.7 2.4 1 BnaC07g27240D 1200
3.5e-30 106.3 3.6 7.3e-30 105.2 3.6 1.6 1 BnaCnng26190D 897
4.5e-30 105.9 3.2 7.3e-30 105.2 3.2 1.3 1 BnaAnng39820D 333
4.9e-30 105.8 3.0 4.9e-30 105.8 3.0 1.8 1 BnaC01g10570D 939
6e-30 105.5 3.1 1e-29 104.7 3.1 1.4 1 BnaA10g20210D 444
6.3e-30 105.4 2.2 1.4e-29 104.3 2.2 1.6 1 BnaA02g14710D 930
7.3e-30 105.2 2.9 1.4e-29 104.4 2.9 1.5 1 BnaA03g04160D 444
7.5e-30 105.2 2.9 1.4e-29 104.4 2.9 1.4 1 BnaC03g05760D 444
8.1e-30 105.1 4.1 8.1e-30 105.1 4.1 2.2 1 BnaC07g09430D 855
9.1e-30 104.9 2.7 9.1e-30 104.9 2.7 2.0 1 BnaAnng41650D 969
9.2e-30 104.9 4.1 2.2e-29 103.7 4.1 1.7 1 BnaC06g25390D 864
9.9e-30 104.8 3.3 1.7e-29 104.1 3.3 1.4 1 BnaC09g44020D 444
1e-29 104.8 4.1 2.2e-29 103.7 4.1 1.6 1 BnaA07g24310D 870
1.1e-29 104.6 5.9 3e-29 103.2 4.7 2.0 1 BnaC03g24960D 573
1.2e-29 104.5 1.4 2.6e-29 103.5 1.4 1.6 1 BnaC03g20650D 969
1.2e-29 104.5 1.4 2.6e-29 103.5 1.4 1.6 1 BnaA03g17130D 972
1.3e-29 104.4 1.4 2.6e-29 103.5 1.4 1.5 1 BnaA03g17120D 972
1.4e-29 104.3 5.4 1.4e-29 104.3 5.4 2.0 1 BnaC02g32270D 942
1.5e-29 104.3 5.4 1.5e-29 104.3 5.4 2.2 1 BnaA02g24470D 954
1.5e-29 104.2 5.4 1.5e-29 104.2 5.4 2.0 1 BnaA06g36020D 972
1.5e-29 104.2 5.4 1.5e-29 104.2 5.4 1.8 1 BnaC07g19090D 972
1.6e-29 104.2 7.2 2.5e-29 103.5 7.2 1.3 1 BnaC09g11790D 567
1.6e-29 104.1 7.2 2.6e-29 103.5 7.2 1.3 1 BnaA09g11350D 573
1.6e-29 104.1 7.2 2.4e-29 103.5 7.2 1.3 1 BnaA09g11810D 561
1.7e-29 104.1 3.2 1.7e-29 104.1 3.2 2.5 1 BnaA10g10500D 1806
1.9e-29 103.9 4.7 4e-29 102.8 4.7 1.6 1 BnaA04g25840D 663
1.9e-29 103.9 2.8 3.6e-29 103.0 2.8 1.5 1 BnaA01g05500D 897
2e-29 103.8 3.6 2e-29 103.8 3.6 1.8 1 BnaA07g07600D 834
2.3e-29 103.6 2.8 3.8e-29 102.9 2.8 1.3 1 BnaA06g40630D 882
2.5e-29 103.5 3.2 5.6e-29 102.4 3.2 1.6 1 BnaC03g60600D 888
2.5e-29 103.5 6.2 4.5e-29 102.7 6.2 1.4 1 BnaA04g11210D 531
2.7e-29 103.4 6.2 4.5e-29 102.7 6.2 1.4 1 BnaCnng11190D 531
2.7e-29 103.4 2.5 5.6e-29 102.4 2.5 1.5 1 BnaC04g38910D 435
2.7e-29 103.4 3.2 5.2e-29 102.5 3.2 1.5 1 BnaC07g47230D 849
3e-29 103.3 4.7 3e-29 103.3 4.7 1.8 1 BnaA03g20910D 567
3.2e-29 103.2 4.4 6.9e-29 102.1 4.4 1.6 1 BnaC04g49810D 657
3.3e-29 103.1 2.9 8e-29 101.9 2.9 1.7 1 BnaA09g39820D 897
3.6e-29 103.0 3.5 9.2e-29 101.7 3.5 1.7 1 BnaC08g10370D 942
3.7e-29 103.0 3.5 9.2e-29 101.7 3.5 1.7 1 BnaA03g43640D 942
4.2e-29 102.8 5.3 4.2e-29 102.8 5.3 1.9 1 BnaA09g17960D 966
4.2e-29 102.8 5.3 4.2e-29 102.8 5.3 1.9 1 BnaC09g19320D 966
5.6e-29 102.4 6.8 8.2e-29 101.9 6.8 1.2 1 BnaCnng28950D 561
8.5e-29 101.8 1.0 1.6e-28 100.9 1.0 1.5 1 BnaC09g03790D 516
1e-28 101.5 2.2 2e-28 100.6 2.2 1.5 1 BnaC04g14500D 834
1.1e-28 101.5 1.1 2.1e-28 100.6 1.1 1.5 1 BnaA08g18040D 786
1.4e-28 101.2 1.0 3e-28 100.1 1.0 1.6 1 BnaC05g22280D 786
1.4e-28 101.1 1.0 3e-28 100.0 1.0 1.6 1 BnaA09g54080D 789
1.5e-28 101.0 1.8 3e-28 100.1 1.8 1.5 1 BnaA02g31540D 507
1.5e-28 101.0 0.6 2.5e-28 100.3 0.6 1.4 1 BnaAnng30430D 696
1.9e-28 100.7 5.8 2.5e-28 100.3 4.2 1.8 1 BnaCnng75330D 645
1.9e-28 100.7 5.8 2.5e-28 100.3 4.2 1.8 1 BnaC04g05170D 648
2.7e-28 100.2 0.8 5.3e-28 99.3 0.8 1.5 1 BnaC04g36310D 852
2.8e-28 100.1 0.6 6.6e-28 99.0 0.6 1.7 1 BnaCnng22580D 1254
2.9e-28 100.1 0.4 2.9e-28 100.1 0.4 2.0 1 BnaC04g35770D 897
3e-28 100.1 0.4 3e-28 100.1 0.4 2.5 1 BnaA04g13570D 915
3e-28 100.0 1.8 3e-28 100.0 1.8 1.6 1 BnaC02g40180D 510
3.3e-28 99.9 0.6 6.6e-28 99.0 0.6 1.5 1 BnaA04g20400D 1251
3.3e-28 99.9 1.2 5.4e-28 99.2 1.2 1.3 1 BnaC04g40940D 726
4e-28 99.6 0.7 4e-28 99.6 0.7 1.8 1 BnaA06g28100D 531
4.1e-28 99.6 0.5 7.1e-28 98.9 0.5 1.4 1 BnaA02g10650D 1035
4.1e-28 99.6 3.6 4.1e-28 99.6 3.6 2.2 1 BnaC08g32160D 894
4.3e-28 99.6 0.5 7.2e-28 98.8 0.5 1.4 1 BnaC02g14940D 1047
4.3e-28 99.6 1.4 8.2e-28 98.7 1.4 1.5 1 BnaA06g16820D 516
4.8e-28 99.4 1.8 9e-28 98.5 1.8 1.5 1 BnaA09g00350D 1473
4.9e-28 99.4 1.8 9.2e-28 98.5 1.8 1.5 1 BnaCnng01360D 1488
5e-28 99.3 0.4 8.5e-28 98.6 0.4 1.4 1 BnaC05g23680D 1242
5.1e-28 99.3 1.1 1.1e-27 98.2 1.1 1.6 1 BnaC06g11020D 1251
5.2e-28 99.3 0.9 1.1e-27 98.2 0.9 1.6 1 BnaA09g20470D 1479
5.2e-28 99.3 1.1 1.1e-27 98.2 1.1 1.6 1 BnaA05g13660D 1251
5.6e-28 99.2 1.0 1.2e-27 98.1 1.0 1.6 1 BnaC09g22830D 1476
5.7e-28 99.2 0.9 1.1e-27 98.3 0.9 1.5 1 BnaCnng02000D 879
5.9e-28 99.1 0.3 1.1e-27 98.3 0.3 1.4 1 BnaA07g07190D 1137
6.2e-28 99.1 0.9 1.1e-27 98.3 0.9 1.4 1 BnaA09g00120D 897
6.2e-28 99.0 0.3 1.1e-27 98.2 0.3 1.4 1 BnaC07g08810D 1158
7e-28 98.9 1.0 1.4e-27 97.9 1.0 1.5 1 BnaA04g14500D 978
8.1e-28 98.7 1.7 1.7e-27 97.6 0.7 2.1 1 BnaA07g26870D 987
8.7e-28 98.6 1.3 1.8e-27 97.6 1.3 1.5 1 BnaC09g13680D 1659
8.8e-28 98.6 1.3 1.8e-27 97.6 1.3 1.5 1 BnaA09g13370D 1659
9.1e-28 98.5 0.7 2e-27 97.4 0.7 1.6 1 BnaC03g67520D 849
1e-27 98.4 0.9 2.3e-27 97.2 0.9 1.7 1 BnaC03g65200D 927
1e-27 98.4 1.2 1.8e-27 97.5 1.2 1.4 1 BnaC01g13500D 1566
1e-27 98.3 0.9 2.3e-27 97.2 0.9 1.6 1 BnaA08g10660D 927
1.1e-27 98.3 0.7 2.3e-27 97.2 0.7 1.6 1 BnaA08g12420D 921
1.1e-27 98.2 0.9 2.2e-27 97.3 0.9 1.5 1 BnaA03g46020D 900
1.2e-27 98.1 0.3 2.7e-27 97.0 0.3 1.6 1 BnaC01g06900D 897
1.2e-27 98.1 0.3 2.7e-27 97.0 0.3 1.6 1 BnaA01g34790D 897
1.3e-27 98.1 1.2 1.3e-27 98.1 1.2 2.2 1 BnaA02g31030D 1014
1.3e-27 98.1 1.2 1.3e-27 98.1 1.2 2.4 1 BnaC02g39360D 1014
1.3e-27 98.0 1.2 3.2e-27 96.7 1.2 1.7 1 BnaA09g16360D 990
1.3e-27 98.0 1.7 1.3e-27 98.0 1.7 2.1 1 BnaAnng10540D 912
1.4e-27 97.9 0.3 1.4e-27 97.9 0.3 1.7 1 BnaC07g49530D 531
1.4e-27 97.9 1.7 1.4e-27 97.9 1.7 2.3 1 BnaC05g47140D 942
1.5e-27 97.9 1.7 1.5e-27 97.9 1.7 2.3 1 BnaC03g33830D 957
1.5e-27 97.8 0.2 1.5e-27 97.8 0.2 2.0 1 BnaC01g16120D 1017
1.5e-27 97.8 1.7 1.5e-27 97.8 1.7 2.3 1 BnaA03g28720D 966
1.6e-27 97.8 0.7 1.6e-27 97.8 0.7 2.8 1 BnaC02g17970D 933
1.6e-27 97.7 1.2 3.2e-27 96.7 1.2 1.5 1 BnaC09g17450D 987
1.7e-27 97.7 0.6 1.7e-27 97.7 0.6 2.1 1 BnaA03g14060D 1017
1.7e-27 97.7 0.6 1.7e-27 97.7 0.6 1.9 1 BnaC03g17030D 1023
1.8e-27 97.6 0.7 5.2e-27 96.1 0.7 1.9 1 BnaA02g13630D 2133
1.8e-27 97.6 3.3 1.9e-27 97.5 1.0 2.3 1 BnaC06g29310D 987
1.9e-27 97.5 0.5 4e-27 96.5 0.5 1.6 1 BnaC07g38350D 900
1.9e-27 97.5 0.1 1.9e-27 97.5 0.1 2.3 1 BnaA03g46550D 1044
1.9e-27 97.5 0.1 1.9e-27 97.5 0.1 2.3 1 BnaC07g38840D 1047
1.9e-27 97.5 3.3 3.4e-27 96.7 3.3 1.4 1 BnaC06g07320D 1671
2e-27 97.4 1.5 2e-27 97.4 1.5 2.4 1 BnaA06g29220D 1026
2.6e-27 97.1 0.2 6.9e-27 95.7 0.2 1.8 1 BnaC03g67380D 924
2.7e-27 97.0 0.2 6e-27 95.9 0.2 1.6 1 BnaA01g05060D 852
3.3e-27 96.7 1.0 7.7e-27 95.5 1.0 1.6 1 BnaA01g13230D 891
3.4e-27 96.7 1.0 5.9e-27 95.9 1.0 1.4 1 BnaCnng13810D 594
3.6e-27 96.6 1.2 7e-27 95.7 1.2 1.5 1 BnaA04g12540D 591
3.7e-27 96.6 2.1 3.7e-27 96.6 2.1 1.7 1 BnaA09g55920D 594
3.7e-27 96.6 2.1 3.7e-27 96.6 2.1 1.7 1 BnaC08g35490D 594
4e-27 96.5 0.9 4e-27 96.5 0.9 1.8 1 BnaA04g17690D 969
4e-27 96.4 1.2 4e-27 96.4 1.2 2.0 1 BnaA03g59960D 1575
4e-27 96.4 2.7 7.4e-27 95.6 2.7 1.5 1 BnaC03g70660D 1296
4.1e-27 96.4 1.9 5.4e-27 96.0 0.9 1.7 1 BnaC02g27650D 876
4.1e-27 96.4 0.9 4.1e-27 96.4 0.9 1.8 1 BnaC04g41330D 993
4.2e-27 96.4 2.7 7.8e-27 95.5 2.7 1.5 1 BnaA08g29320D 1344
4.4e-27 96.3 0.6 4.4e-27 96.3 0.6 2.2 1 BnaC04g13870D 1032
4.8e-27 96.2 0.9 8.3e-27 95.4 0.2 1.8 1 BnaAnng32610D 1038
5.5e-27 96.0 2.1 5.5e-27 96.0 2.1 1.6 1 BnaCnng39880D 627
5.6e-27 96.0 0.7 1.4e-26 94.7 0.7 1.7 1 BnaA10g18980D 1656
5.7e-27 96.0 0.5 1.5e-26 94.6 0.5 1.7 1 BnaA03g51590D 882
6.1e-27 95.9 0.2 6.1e-27 95.9 0.2 1.8 1 BnaC07g43490D 858
6.4e-27 95.8 0.7 1.4e-26 94.7 0.7 1.6 1 BnaC05g20030D 1653
6.4e-27 95.8 0.8 1.2e-26 95.0 0.8 1.4 1 BnaCnng05780D 1617
6.9e-27 95.7 0.7 1.2e-26 94.9 0.7 1.4 1 BnaCnng42630D 1545
6.9e-27 95.7 2.1 1.4e-26 94.8 2.1 1.5 1 BnaAnng24700D 1548
7e-27 95.7 0.7 1.4e-26 94.7 0.7 1.5 1 BnaA03g05230D 1584
7.1e-27 95.6 0.7 1.4e-26 94.7 0.7 1.5 1 BnaC03g06770D 1581
7.3e-27 95.6 0.2 7.3e-27 95.6 0.2 2.2 1 BnaC01g06660D 960
9.3e-27 95.3 0.7 9.3e-27 95.3 0.7 2.3 1 BnaA05g11870D 1005
1.1e-26 95.1 1.1 2.6e-26 93.8 1.1 1.7 1 BnaC08g29410D 600
1.1e-26 95.1 1.8 2e-26 94.2 0.8 2.0 1 BnaC08g37010D 1560
1.2e-26 95.0 0.5 2.4e-26 94.0 0.5 1.6 1 BnaC03g29850D 1524
1.2e-26 95.0 0.5 2.4e-26 94.0 0.5 1.6 1 BnaA03g25430D 1524
1.2e-26 94.9 1.2 1.2e-26 94.9 1.2 2.6 1 BnaC07g27510D 1014
1.2e-26 94.9 1.9 2e-26 94.2 0.8 2.0 1 BnaA09g44440D 1560
1.3e-26 94.8 1.1 2.9e-26 93.7 1.1 1.6 1 BnaC04g23420D 840
1.3e-26 94.8 1.1 2.9e-26 93.7 1.1 1.6 1 BnaA04g01860D 840
1.4e-26 94.7 0.5 1.4e-26 94.7 0.5 1.7 1 BnaC07g43320D 855
2.3e-26 94.0 1.1 4.6e-26 93.1 1.1 1.5 1 BnaA09g55250D 816
2.6e-26 93.8 1.4 2.6e-26 93.8 1.4 1.9 1 BnaC01g15320D 891
5.8e-26 92.7 4.4 9.9e-26 92.0 4.4 1.4 1 BnaA03g21390D 837
6.4e-26 92.6 0.5 1.4e-25 91.5 0.5 1.6 1 BnaA10g18970D 1299
8e-26 92.3 3.4 1.5e-25 91.5 3.4 1.4 1 BnaC03g25800D 858
8.2e-26 92.2 4.1 1.4e-25 91.6 4.1 1.4 1 BnaA01g13440D 951
8.3e-26 92.2 0.7 8.3e-26 92.2 0.7 1.8 1 BnaC08g18410D 1548
8.5e-26 92.2 4.1 1.3e-25 91.6 4.1 1.3 1 BnaC01g15640D 948
9.2e-26 92.1 6.1 2.3e-25 90.8 1.9 2.3 2 BnaAnng23990D 873
1e-25 91.9 6.5 2.6e-25 90.7 1.7 2.4 2 BnaA07g35260D 903
1.1e-25 91.9 6.8 2.3e-25 90.8 1.9 2.3 2 BnaC02g26030D 873
1.1e-25 91.9 6.8 2.5e-25 90.7 1.9 2.4 2 BnaC06g40170D 906
1.1e-25 91.8 3.9 1.8e-25 91.2 3.9 1.3 1 BnaA03g46280D 972
1.3e-25 91.7 1.9 1.3e-25 91.6 0.5 1.8 1 BnaA08g22350D 1554
1.4e-25 91.5 0.8 2.6e-25 90.6 0.8 1.5 1 BnaC03g69160D 1182
1.4e-25 91.5 5.0 2.4e-25 90.8 5.0 1.3 1 BnaC07g38550D 966
2.1e-25 90.9 2.0 2.1e-25 90.9 2.0 1.9 1 BnaC06g19560D 897
2.4e-25 90.7 1.9 2.4e-25 90.7 1.9 2.2 1 BnaA07g20110D 894
2.6e-25 90.7 3.9 4.1e-25 90.0 3.9 1.3 1 BnaCnng45760D 993
3.5e-25 90.2 3.9 5.6e-25 89.6 3.9 1.3 1 BnaA02g21850D 996
4.4e-25 89.9 0.9 1.3e-24 88.4 0.9 1.8 1 BnaA04g23480D 993
5.3e-25 89.7 2.5 1.2e-24 88.5 2.5 1.7 1 BnaA03g19190D 1023
5.6e-25 89.6 2.8 9.1e-25 88.9 2.8 1.3 1 BnaCnng74680D 759
5.9e-25 89.5 2.4 1.4e-24 88.3 2.4 1.7 1 BnaC03g22840D 1023
7.4e-25 89.2 1.3 1.1e-24 88.7 1.3 1.2 1 BnaCnng77260D 438
9e-25 88.9 6.3 1.6e-24 88.1 6.3 1.4 1 BnaA09g07010D 522
1.1e-24 88.6 2.8 1.6e-24 88.1 2.8 1.2 1 BnaA04g23470D 468
1.1e-24 88.6 2.5 2.5e-24 87.5 2.5 1.6 1 BnaC04g01210D 882
1.2e-24 88.6 2.5 2.6e-24 87.4 2.5 1.6 1 BnaA05g01410D 891
1.3e-24 88.5 6.7 2e-24 87.8 6.7 1.3 1 BnaA02g34400D 594
1.3e-24 88.4 0.9 1.3e-24 88.4 0.9 2.0 1 BnaC04g47350D 993
1.3e-24 88.4 6.3 2.1e-24 87.7 6.3 1.3 1 BnaC09g06700D 600
1.4e-24 88.3 0.6 3.1e-24 87.2 0.3 1.8 1 BnaC09g04560D 939
1.7e-24 88.0 0.8 3.5e-24 87.0 0.5 1.8 1 BnaA09g05000D 939
2e-24 87.8 6.7 4.1e-24 86.8 6.7 1.5 1 BnaC02g43320D 873
3e-24 87.3 7.3 4.6e-24 86.7 7.3 1.3 1 BnaA06g23750D 621
3e-24 87.3 7.3 4.6e-24 86.7 7.3 1.3 1 BnaC03g49470D 621
4.7e-24 86.6 2.2 8.3e-24 85.8 2.2 1.4 1 BnaCnng39890D 612
6.1e-24 86.3 3.6 1.2e-23 85.3 3.6 1.6 1 BnaA03g19180D 906
6.3e-24 86.2 3.7 1.2e-23 85.3 3.7 1.5 1 BnaC03g22830D 903
6.6e-24 86.1 1.8 1.8e-23 84.8 1.8 1.8 1 BnaC06g30870D 1152
7e-24 86.1 1.2 7e-24 86.1 1.2 2.0 1 BnaC06g15910D 852
7.1e-24 86.0 2.2 1.8e-23 84.8 2.2 1.7 1 BnaA02g35700D 1152
8.7e-24 85.8 1.4 8.7e-24 85.8 1.4 2.3 1 BnaA07g16850D 852
9.3e-24 85.7 3.2 1.4e-23 85.1 2.2 1.9 1 BnaA05g01840D 1014
9.5e-24 85.6 3.0 2.5e-23 84.3 3.0 1.8 1 BnaC04g01540D 1020
1.1e-23 85.4 0.5 3.1e-23 84.0 0.5 1.8 1 BnaC08g27340D 831
1.2e-23 85.4 5.6 1.8e-23 84.8 5.6 1.3 1 BnaC06g13990D 471
1.7e-23 84.9 2.2 1.7e-23 84.9 2.2 1.9 1 BnaCnng60780D 1113
2.2e-23 84.5 1.8 4.8e-23 83.4 1.8 1.6 1 BnaA07g28340D 2343
3e-23 84.0 1.4 6.4e-23 83.0 1.4 1.6 1 BnaC07g30300D 942
4.2e-23 83.6 5.2 6.5e-23 83.0 5.2 1.3 1 BnaC04g55610D 795
4.7e-23 83.4 5.9 8e-23 82.7 5.9 1.4 1 BnaA04g02550D 795
5.1e-23 83.3 0.5 1.2e-22 82.1 0.5 1.6 1 BnaC03g69190D 852
5.8e-23 83.1 1.8 1.2e-22 82.1 1.8 1.6 1 BnaA06g26680D 942
1.3e-22 82.0 0.2 1.3e-22 82.0 0.2 2.1 1 BnaA09g35840D 831
2e-22 81.4 0.6 2e-22 81.4 0.6 2.2 1 BnaA04g02560D 858
2.3e-22 81.2 0.6 2.9e-22 80.9 0.6 1.1 1 BnaA09g21040D 258
1.8e-21 78.3 6.0 3.8e-21 77.3 6.0 1.6 1 BnaA04g00590D 834
2.5e-21 77.9 0.6 4.2e-21 77.2 0.6 1.4 1 BnaA06g13050D 864
2.8e-21 77.7 5.5 6.4e-21 76.6 5.5 1.6 1 BnaC04g21660D 834
4.1e-21 77.2 0.3 4.1e-21 77.2 0.3 2.1 1 BnaCnng52600D 864
9.3e-21 76.1 7.1 1.6e-11 46.5 0.0 2.9 2 BnaA01g13720D 1206
1.7e-20 75.2 6.2 3.7e-20 74.1 6.2 1.6 1 BnaCnng41380D 777
2e-20 75.0 6.3 4.3e-20 73.9 6.3 1.6 1 BnaA09g24840D 777
3e-20 74.4 6.9 6.2e-20 73.4 6.9 1.6 1 BnaAnng00020D 786
2.1e-18 68.6 9.5 3.4e-18 67.9 9.5 1.4 1 BnaC02g22950D 777
2.1e-18 68.5 9.5 3.4e-18 67.9 9.5 1.3 1 BnaAnng38320D 777
2.4e-18 68.3 8.9 5.5e-18 67.2 8.9 1.6 1 BnaC09g36400D 867
5.1e-18 67.3 7.9 9.3e-18 66.4 7.9 1.4 1 BnaA02g19570D 597
5.2e-18 67.2 7.9 9.3e-18 66.4 7.9 1.4 1 BnaA02g19560D 597
1.9e-17 65.5 9.1 4.5e-17 64.3 9.1 1.7 1 BnaA02g05730D 840
2e-17 65.4 9.1 4.7e-17 64.2 9.1 1.7 1 BnaC02g09670D 858
3.1e-17 64.8 10.0 6.6e-17 63.7 10.0 1.6 1 BnaAnng39080D 855
1.2e-16 62.9 3.4 2.4e-16 61.9 3.4 1.5 1 BnaA02g02500D 933
1.4e-16 62.7 2.9 1.4e-16 62.6 0.9 2.0 1 BnaC04g19430D 1512
1.8e-10 43.1 3.9 8.1e-10 41.0 3.9 2.0 1 BnaA02g19590D 747
3.5e-08 35.8 0.5 3.5e-08 35.8 0.5 1.8 1 BnaC07g25890D 333
3.5e-07 32.6 4.3 0.00033 23.0 1.3 2.5 2 BnaC02g09600D 918
1.7e-05 27.2 1.2 3.2e-05 26.3 1.2 1.4 1 BnaC05g14560D 717
------ inclusion threshold ------
0.012 18.1 0.1 0.017 17.5 0.1 1.3 1 BnaA02g23220D 216
0.21 14.0 0.6 0.21 14.0 0.6 1.8 1 BnaA07g27820D 273
Domain annotation for each sequence (and alignments):
>> BnaC08g40010D 1347
# score bias c-Evalue i-Evalue hmmfrom hmm to alifrom ali to envfrom env to acc
--- ------ ----- --------- --------- ------- ------- ------- ------- ------- ------- ----
1 ! 109.2 2.5 1.2e-33 4.3e-31 2 59 .. 185 241 .. 184 242 .. 0.98
2 ! 105.7 3.4 1.5e-32 5.3e-30 1 59 [. 346 404 .. 346 405 .. 0.98
Alignments for each domain:
== domain 1 score: 109.2 bits; conditional E-value: 1.2e-33
--SS-EEEEEEE--TT-SS-EEEEEE-STT---EEEEEE-SSSTTEEEEEEES--SS- CS
PF03106_seed 2 dDgynWrKYGqKevkgsefprsYYrCtsagCpvkkkversaedpkvveitYegeHnhe 59
dDgynWrKYGqK+vkgsefprsYY+Ct +gCpvkkkvers d++v+ei+Y+g+Hnhe
BnaC08g40010D 185 DDGYNWRKYGQKQVKGSEFPRSYYKCTNPGCPVKKKVERSL-DGQVTEIIYKGQHNHE 241
8****************************************.***************8 PP
== domain 2 score: 105.7 bits; conditional E-value: 1.5e-32
---SS-EEEEEEE--TT-SS-EEEEEE-STT---EEEEEE-SSSTTEEEEEEES--SS- CS
PF03106_seed 1 ldDgynWrKYGqKevkgsefprsYYrCtsagCpvkkkversaedpkvveitYegeHnhe 59
ldDgy+WrKYGqK+vkg+++prsYY+Ct++gC v+k+ver+a dpk+v++tYeg+Hnh+
BnaC08g40010D 346 LDDGYRWRKYGQKVVKGNPYPRSYYKCTTQGCGVRKHVERAAADPKAVVTTYEGKHNHD 404
59********************************************************7 PP
>> BnaA09g45940D 1329
# score bias c-Evalue i-Evalue hmmfrom hmm to alifrom ali to envfrom env to acc
--- ------ ----- --------- --------- ------- ------- ------- ------- ------- ------- ----
1 ! 109.2 2.5 1.2e-33 4.2e-31 2 59 .. 181 237 .. 180 238 .. 0.98
2 ! 105.7 3.4 1.5e-32 5.2e-30 1 59 [. 341 399 .. 341 400 .. 0.98
Alignments for each domain:
== domain 1 score: 109.2 bits; conditional E-value: 1.2e-33
--SS-EEEEEEE--TT-SS-EEEEEE-STT---EEEEEE-SSSTTEEEEEEES--SS- CS
PF03106_seed 2 dDgynWrKYGqKevkgsefprsYYrCtsagCpvkkkversaedpkvveitYegeHnhe 59
dDgynWrKYGqK+vkgsefprsYY+Ct +gCpvkkkvers d++v+ei+Y+g+Hnhe
BnaA09g45940D 181 DDGYNWRKYGQKQVKGSEFPRSYYKCTNPGCPVKKKVERSL-DGQVTEIIYKGQHNHE 237
8****************************************.***************8 PP
== domain 2 score: 105.7 bits; conditional E-value: 1.5e-32
---SS-EEEEEEE--TT-SS-EEEEEE-STT---EEEEEE-SSSTTEEEEEEES--SS- CS
PF03106_seed 1 ldDgynWrKYGqKevkgsefprsYYrCtsagCpvkkkversaedpkvveitYegeHnhe 59
ldDgy+WrKYGqK+vkg+++prsYY+Ct++gC v+k+ver+a dpk+v++tYeg+Hnh+
BnaA09g45940D 341 LDDGYRWRKYGQKVVKGNPYPRSYYKCTTQGCGVRKHVERAAADPKAVVTTYEGKHNHD 399
59********************************************************7 PP
>> BnaC05g10200D 1368
# score bias c-Evalue i-Evalue hmmfrom hmm to alifrom ali to envfrom env to acc
--- ------ ----- --------- --------- ------- ------- ------- ------- ------- ------- ----
1 ! 109.1 2.5 1.2e-33 4.4e-31 2 59 .. 188 244 .. 187 245 .. 0.98
2 ! 105.7 3.7 1.4e-32 5e-30 1 59 [. 351 409 .. 351 410 .. 0.98
Alignments for each domain:
== domain 1 score: 109.1 bits; conditional E-value: 1.2e-33
--SS-EEEEEEE--TT-SS-EEEEEE-STT---EEEEEE-SSSTTEEEEEEES--SS- CS
PF03106_seed 2 dDgynWrKYGqKevkgsefprsYYrCtsagCpvkkkversaedpkvveitYegeHnhe 59
dDgynWrKYGqK+vkgsefprsYY+Ct +gCpvkkkvers d++v+ei+Y+g+Hnhe
BnaC05g10200D 188 DDGYNWRKYGQKQVKGSEFPRSYYKCTNPGCPVKKKVERSL-DGQVTEIIYKGQHNHE 244
8****************************************.***************8 PP
== domain 2 score: 105.7 bits; conditional E-value: 1.4e-32
---SS-EEEEEEE--TT-SS-EEEEEE-STT---EEEEEE-SSSTTEEEEEEES--SS- CS
PF03106_seed 1 ldDgynWrKYGqKevkgsefprsYYrCtsagCpvkkkversaedpkvveitYegeHnhe 59
ldDgy+WrKYGqK+vkg+++prsYY+Ct++gC v+k+ver+a+dpk+v++tYeg+Hnh+
BnaC05g10200D 351 LDDGYRWRKYGQKVVKGNPYPRSYYKCTTQGCGVRKHVERAATDPKAVVTTYEGKHNHD 409
59********************************************************7 PP
>> BnaA06g08890D 1374
# score bias c-Evalue i-Evalue hmmfrom hmm to alifrom ali to envfrom env to acc
--- ------ ----- --------- --------- ------- ------- ------- ------- ------- ------- ----
1 ! 109.1 2.5 1.2e-33 4.4e-31 2 59 .. 188 244 .. 187 245 .. 0.98
2 ! 105.7 3.7 1.4e-32 5.1e-30 1 59 [. 355 413 .. 355 414 .. 0.98
Alignments for each domain:
== domain 1 score: 109.1 bits; conditional E-value: 1.2e-33
--SS-EEEEEEE--TT-SS-EEEEEE-STT---EEEEEE-SSSTTEEEEEEES--SS- CS
PF03106_seed 2 dDgynWrKYGqKevkgsefprsYYrCtsagCpvkkkversaedpkvveitYegeHnhe 59
dDgynWrKYGqK+vkgsefprsYY+Ct +gCpvkkkvers d++v+ei+Y+g+Hnhe
BnaA06g08890D 188 DDGYNWRKYGQKQVKGSEFPRSYYKCTNPGCPVKKKVERSL-DGQVTEIIYKGQHNHE 244
8****************************************.***************8 PP
== domain 2 score: 105.7 bits; conditional E-value: 1.4e-32
---SS-EEEEEEE--TT-SS-EEEEEE-STT---EEEEEE-SSSTTEEEEEEES--SS- CS
PF03106_seed 1 ldDgynWrKYGqKevkgsefprsYYrCtsagCpvkkkversaedpkvveitYegeHnhe 59
ldDgy+WrKYGqK+vkg+++prsYY+Ct++gC v+k+ver+a+dpk+v++tYeg+Hnh+
BnaA06g08890D 355 LDDGYRWRKYGQKVVKGNPYPRSYYKCTTQGCGVRKHVERAATDPKAVVTTYEGKHNHD 413
59********************************************************7 PP
>> BnaCnng39610D 1395
# score bias c-Evalue i-Evalue hmmfrom hmm to alifrom ali to envfrom env to acc
--- ------ ----- --------- --------- ------- ------- ------- ------- ------- ------- ----
1 ! 109.1 2.5 1.3e-33 4.5e-31 2 59 .. 216 272 .. 215 273 .. 0.98
2 ! 104.8 3.7 2.8e-32 9.9e-30 1 59 [. 365 423 .. 365 424 .. 0.98
Alignments for each domain:
== domain 1 score: 109.1 bits; conditional E-value: 1.3e-33
--SS-EEEEEEE--TT-SS-EEEEEE-STT---EEEEEE-SSSTTEEEEEEES--SS- CS
PF03106_seed 2 dDgynWrKYGqKevkgsefprsYYrCtsagCpvkkkversaedpkvveitYegeHnhe 59
dDgynWrKYGqK+vkgsefprsYY+Ct +gCpvkkkvers d++v+ei+Y+g+Hnhe
BnaCnng39610D 216 DDGYNWRKYGQKQVKGSEFPRSYYKCTNPGCPVKKKVERSL-DGQVTEIIYKGQHNHE 272
8****************************************.***************8 PP
== domain 2 score: 104.8 bits; conditional E-value: 2.8e-32
---SS-EEEEEEE--TT-SS-EEEEEE-STT---EEEEEE-SSSTTEEEEEEES--SS- CS
PF03106_seed 1 ldDgynWrKYGqKevkgsefprsYYrCtsagCpvkkkversaedpkvveitYegeHnhe 59
ldDgy+WrKYGqK vkg+++prsYY+Ct++gC v+k+ver+a+dpk+v++tYeg+Hnh+
BnaCnng39610D 365 LDDGYRWRKYGQKIVKGNPYPRSYYKCTTQGCGVRKHVERAATDPKAVVTTYEGKHNHD 423
59********************************************************7 PP
>> BnaC02g34990D 1461
# score bias c-Evalue i-Evalue hmmfrom hmm to alifrom ali to envfrom env to acc
--- ------ ----- --------- --------- ------- ------- ------- ------- ------- ------- ----
1 ! 106.1 4.2 1.1e-32 3.9e-30 2 59 .. 229 285 .. 228 286 .. 0.98
2 ! 107.3 3.5 4.7e-33 1.7e-30 1 59 [. 389 447 .. 389 448 .. 0.98
Alignments for each domain:
== domain 1 score: 106.1 bits; conditional E-value: 1.1e-32
--SS-EEEEEEE--TT-SS-EEEEEE-STT---EEEEEE-SSSTTEEEEEEES--SS- CS
PF03106_seed 2 dDgynWrKYGqKevkgsefprsYYrCtsagCpvkkkversaedpkvveitYegeHnhe 59
dDgynWrKYGqK+vkgs+fprsYY+Ct+ Cpvkkkvers d++v+ei+Y+g+Hnhe
BnaC02g34990D 229 DDGYNWRKYGQKQVKGSDFPRSYYKCTHGACPVKKKVERSV-DGQVTEIIYKGQHNHE 285
8****************************************.***************8 PP
== domain 2 score: 107.3 bits; conditional E-value: 4.7e-33
---SS-EEEEEEE--TT-SS-EEEEEE-STT---EEEEEE-SSSTTEEEEEEES--SS- CS
PF03106_seed 1 ldDgynWrKYGqKevkgsefprsYYrCtsagCpvkkkversaedpkvveitYegeHnhe 59
ldDgy+WrKYGqK+vkg+++prsYY+Ct++gC+v+k+ver+a+dpk+v++tYeg+Hnh+
BnaC02g34990D 389 LDDGYRWRKYGQKVVKGNPYPRSYYKCTTPGCRVRKHVERAANDPKAVITTYEGKHNHD 447
59********************************************************7 PP
>> BnaA06g33730D 1461
# score bias c-Evalue i-Evalue hmmfrom hmm to alifrom ali to envfrom env to acc
--- ------ ----- --------- --------- ------- ------- ------- ------- ------- ------- ----
1 ! 106.9 4.2 6.4e-33 2.2e-30 2 59 .. 228 284 .. 227 285 .. 0.98
2 ! 105.8 2.2 1.4e-32 4.9e-30 1 59 [. 386 444 .. 386 445 .. 0.98
Alignments for each domain:
== domain 1 score: 106.9 bits; conditional E-value: 6.4e-33
--SS-EEEEEEE--TT-SS-EEEEEE-STT---EEEEEE-SSSTTEEEEEEES--SS- CS
PF03106_seed 2 dDgynWrKYGqKevkgsefprsYYrCtsagCpvkkkversaedpkvveitYegeHnhe 59
dDgynWrKYGqK+vkgs+fprsYY+Ct++ Cpvkkkvers+ d++v+ei+Y+g+H he
BnaA06g33730D 228 DDGYNWRKYGQKQVKGSDFPRSYYKCTHPACPVKKKVERSQ-DGQVTEIIYKGQHSHE 284
8****************************************.***************8 PP
== domain 2 score: 105.8 bits; conditional E-value: 1.4e-32
---SS-EEEEEEE--TT-SS-EEEEEE-STT---EEEEEE-SSSTTEEEEEEES--SS- CS
PF03106_seed 1 ldDgynWrKYGqKevkgsefprsYYrCtsagCpvkkkversaedpkvveitYegeHnhe 59
ldDg++WrKYGqK+vkg+++prsYY+Ct++gC v+k+ver+a+dpk+v++tYeg+Hnh+
BnaA06g33730D 386 LDDGFRWRKYGQKVVKGNPYPRSYYKCTTPGCGVRKHVERAANDPKAVVTTYEGKHNHD 444
59********************************************************7 PP
>> BnaC07g22240D 1470
# score bias c-Evalue i-Evalue hmmfrom hmm to alifrom ali to envfrom env to acc
--- ------ ----- --------- --------- ------- ------- ------- ------- ------- ------- ----
1 ! 106.9 4.2 6.4e-33 2.3e-30 2 59 .. 233 289 .. 232 290 .. 0.98
2 ! 105.5 2.1 1.6e-32 5.8e-30 1 59 [. 389 447 .. 389 448 .. 0.98
Alignments for each domain:
== domain 1 score: 106.9 bits; conditional E-value: 6.4e-33
--SS-EEEEEEE--TT-SS-EEEEEE-STT---EEEEEE-SSSTTEEEEEEES--SS- CS
PF03106_seed 2 dDgynWrKYGqKevkgsefprsYYrCtsagCpvkkkversaedpkvveitYegeHnhe 59
dDgynWrKYGqK+vkgs+fprsYY+Ct++ Cpvkkkvers+ d++v+ei+Y+g+H he
BnaC07g22240D 233 DDGYNWRKYGQKQVKGSDFPRSYYKCTHPACPVKKKVERSQ-DGQVTEIIYKGQHSHE 289
8****************************************.***************8 PP
== domain 2 score: 105.5 bits; conditional E-value: 1.6e-32
---SS-EEEEEEE--TT-SS-EEEEEE-STT---EEEEEE-SSSTTEEEEEEES--SS- CS
PF03106_seed 1 ldDgynWrKYGqKevkgsefprsYYrCtsagCpvkkkversaedpkvveitYegeHnhe 59
ldDg++WrKYGqK+vkg+++prsYY+Ct++gC v+k+ver+a+dpk+v++tYeg+Hnh+
BnaC07g22240D 389 LDDGFRWRKYGQKVVKGNPYPRSYYKCTTPGCGVRKHVERAASDPKAVVTTYEGKHNHD 447
59********************************************************7 PP
>> BnaA08g24160D 1401
# score bias c-Evalue i-Evalue hmmfrom hmm to alifrom ali to envfrom env to acc
--- ------ ----- --------- --------- ------- ------- ------- ------- ------- ------- ----
1 ! 107.0 2.3 5.9e-33 2.1e-30 2 59 .. 211 267 .. 210 268 .. 0.97
2 ! 104.8 3.7 2.8e-32 1e-29 1 59 [. 364 422 .. 364 423 .. 0.98
Alignments for each domain:
== domain 1 score: 107.0 bits; conditional E-value: 5.9e-33
--SS-EEEEEEE--TT-SS-EEEEEE-STT---EEEEEE-SSSTTEEEEEEES--SS- CS
PF03106_seed 2 dDgynWrKYGqKevkgsefprsYYrCtsagCpvkkkversaedpkvveitYegeHnhe 59
DgynWrKYGqK+vkgsefprsYY+Ct + Cpvkkkvers d++v+ei+Y+g+Hnhe
BnaA08g24160D 211 VDGYNWRKYGQKQVKGSEFPRSYYKCTNPACPVKKKVERSL-DGQVTEIIYKGQHNHE 267
59***************************************.***************8 PP
== domain 2 score: 104.8 bits; conditional E-value: 2.8e-32
---SS-EEEEEEE--TT-SS-EEEEEE-STT---EEEEEE-SSSTTEEEEEEES--SS- CS
PF03106_seed 1 ldDgynWrKYGqKevkgsefprsYYrCtsagCpvkkkversaedpkvveitYegeHnhe 59
ldDgy+WrKYGqK vkg+++prsYY+Ct++gC v+k+ver+a+dpk+v++tYeg+Hnh+
BnaA08g24160D 364 LDDGYRWRKYGQKIVKGNPYPRSYYKCTTQGCGVRKHVERAATDPKAVVTTYEGKHNHD 422
59********************************************************7 PP
>> BnaA02g36910D 1323
# score bias c-Evalue i-Evalue hmmfrom hmm to alifrom ali to envfrom env to acc
--- ------ ----- --------- --------- ------- ------- ------- ------- ------- ------- ----
1 ! 107.3 3.2 4.8e-33 1.7e-30 2 59 .. 189 245 .. 188 246 .. 0.98
2 ! 106.9 3.0 6e-33 2.1e-30 1 59 [. 343 401 .. 343 402 .. 0.98
Alignments for each domain:
== domain 1 score: 107.3 bits; conditional E-value: 4.8e-33
--SS-EEEEEEE--TT-SS-EEEEEE-STT---EEEEEE-SSSTTEEEEEEES--SS- CS
PF03106_seed 2 dDgynWrKYGqKevkgsefprsYYrCtsagCpvkkkversaedpkvveitYegeHnhe 59
dDgynWrKYGqK+vkgs+fprsYY+Ct + Cpvkkkvers d++v+ei+Y+g+Hnhe
BnaA02g36910D 189 DDGYNWRKYGQKQVKGSDFPRSYYKCTNPACPVKKKVERSV-DGQVTEIIYKGQHNHE 245
8****************************************.***************8 PP
== domain 2 score: 106.9 bits; conditional E-value: 6e-33
---SS-EEEEEEE--TT-SS-EEEEEE-STT---EEEEEE-SSSTTEEEEEEES--SS- CS
PF03106_seed 1 ldDgynWrKYGqKevkgsefprsYYrCtsagCpvkkkversaedpkvveitYegeHnhe 59
ldDgy+WrKYGqK+vkg+++prsYY+Ct++gC v+k+ver+a+dpk+v++tYeg+Hnh+
BnaA02g36910D 343 LDDGYRWRKYGQKVVKGNPYPRSYYKCTTPGCGVRKHVERAANDPKAVITTYEGKHNHD 401
59********************************************************7 PP
>> BnaA04g22040D 1446
# score bias c-Evalue i-Evalue hmmfrom hmm to alifrom ali to envfrom env to acc
--- ------ ----- --------- --------- ------- ------- ------- ------- ------- ------- ----
1 ! 103.7 2.6 6.2e-32 2.2e-29 2 60 .] 165 222 .. 164 222 .. 0.98
2 ! 106.7 2.9 7.4e-33 2.6e-30 1 59 [. 320 378 .. 320 379 .. 0.98
Alignments for each domain:
== domain 1 score: 103.7 bits; conditional E-value: 6.2e-32
--SS-EEEEEEE--TT-SS-EEEEEE-STT---EEEEEE-SSSTTEEEEEEES--SS-- CS
PF03106_seed 2 dDgynWrKYGqKevkgsefprsYYrCtsagCpvkkkversaedpkvveitYegeHnhek 60
+DgynWrKYGqK+vkgse+prsYY+Ct+++Cp+kkkve s d++++ei+Y+g+Hnh+k
BnaA04g22040D 165 EDGYNWRKYGQKQVKGSENPRSYYKCTFPSCPTKKKVEMSL-DGQITEIVYKGSHNHPK 222
7****************************************.***************85 PP
== domain 2 score: 106.7 bits; conditional E-value: 7.4e-33
---SS-EEEEEEE--TT-SS-EEEEEE-STT---EEEEEE-SSSTTEEEEEEES--SS- CS
PF03106_seed 1 ldDgynWrKYGqKevkgsefprsYYrCtsagCpvkkkversaedpkvveitYegeHnhe 59
ldDgy+WrKYGqK+vkg+++prsYY+Ct++gCpv+k+ver+++d ++v++tYeg+Hnh+
BnaA04g22040D 320 LDDGYRWRKYGQKVVKGNPNPRSYYKCTTTGCPVRKHVERASNDMRAVITTYEGKHNHD 378
59********************************************************7 PP
>> BnaA03g17820D 1422
# score bias c-Evalue i-Evalue hmmfrom hmm to alifrom ali to envfrom env to acc
--- ------ ----- --------- --------- ------- ------- ------- ------- ------- ------- ----
1 ! 104.2 3.2 4.3e-32 1.5e-29 2 60 .] 152 209 .. 151 209 .. 0.98
2 ! 105.6 2.1 1.6e-32 5.7e-30 1 59 [. 316 374 .. 316 375 .. 0.98
Alignments for each domain:
== domain 1 score: 104.2 bits; conditional E-value: 4.3e-32
--SS-EEEEEEE--TT-SS-EEEEEE-STT---EEEEEE-SSSTTEEEEEEES--SS-- CS
PF03106_seed 2 dDgynWrKYGqKevkgsefprsYYrCtsagCpvkkkversaedpkvveitYegeHnhek 60
+DgynWrKYGqK+vkgse+prsYY+Ct+++Cp+kkkvers +++++ei+Y+g+Hnh+k
BnaA03g17820D 152 EDGYNWRKYGQKQVKGSENPRSYYKCTFPSCPTKKKVERSL-EGQITEIVYKGSHNHPK 209
7****************************************.***************85 PP
== domain 2 score: 105.6 bits; conditional E-value: 1.6e-32
---SS-EEEEEEE--TT-SS-EEEEEE-STT---EEEEEE-SSSTTEEEEEEES--SS- CS
PF03106_seed 1 ldDgynWrKYGqKevkgsefprsYYrCtsagCpvkkkversaedpkvveitYegeHnhe 59
ldDgy+WrKYGqK+vkg+++prsYY+Ct+ gCpv+k+ver+++d ++v++tYeg+Hnh+
BnaA03g17820D 316 LDDGYRWRKYGQKVVKGNPNPRSYYKCTTIGCPVRKHVERASQDLRAVITTYEGKHNHD 374
59********************************************************7 PP
>> BnaC03g21360D 1473
# score bias c-Evalue i-Evalue hmmfrom hmm to alifrom ali to envfrom env to acc
--- ------ ----- --------- --------- ------- ------- ------- ------- ------- ------- ----
1 ! 104.1 3.2 4.5e-32 1.6e-29 2 60 .] 169 226 .. 168 226 .. 0.98
2 ! 105.5 2.1 1.7e-32 6e-30 1 59 [. 333 391 .. 333 392 .. 0.98
Alignments for each domain:
== domain 1 score: 104.1 bits; conditional E-value: 4.5e-32
--SS-EEEEEEE--TT-SS-EEEEEE-STT---EEEEEE-SSSTTEEEEEEES--SS-- CS
PF03106_seed 2 dDgynWrKYGqKevkgsefprsYYrCtsagCpvkkkversaedpkvveitYegeHnhek 60
+DgynWrKYGqK+vkgse+prsYY+Ct+++Cp+kkkvers +++++ei+Y+g+Hnh+k
BnaC03g21360D 169 EDGYNWRKYGQKQVKGSENPRSYYKCTFPSCPTKKKVERSL-EGQITEIVYKGSHNHPK 226
7****************************************.***************85 PP
== domain 2 score: 105.5 bits; conditional E-value: 1.7e-32
---SS-EEEEEEE--TT-SS-EEEEEE-STT---EEEEEE-SSSTTEEEEEEES--SS- CS
PF03106_seed 1 ldDgynWrKYGqKevkgsefprsYYrCtsagCpvkkkversaedpkvveitYegeHnhe 59
ldDgy+WrKYGqK+vkg+++prsYY+Ct+ gCpv+k+ver+++d ++v++tYeg+Hnh+
BnaC03g21360D 333 LDDGYRWRKYGQKVVKGNPNPRSYYKCTTIGCPVRKHVERASQDLRAVITTYEGKHNHD 391
59********************************************************7 PP
>> BnaC04g06800D 1431
# score bias c-Evalue i-Evalue hmmfrom hmm to alifrom ali to envfrom env to acc
--- ------ ----- --------- --------- ------- ------- ------- ------- ------- ------- ----
1 ! 103.0 3.1 1e-31 3.6e-29 2 60 .] 168 225 .. 167 225 .. 0.98
2 ! 106.1 3.5 1.1e-32 4e-30 1 59 [. 326 384 .. 326 385 .. 0.98
Alignments for each domain:
== domain 1 score: 103.0 bits; conditional E-value: 1e-31
--SS-EEEEEEE--TT-SS-EEEEEE-STT---EEEEEE-SSSTTEEEEEEES--SS-- CS
PF03106_seed 2 dDgynWrKYGqKevkgsefprsYYrCtsagCpvkkkversaedpkvveitYegeHnhek 60
+DgynWrKYGqK+vkgse+prsYY+Ct+++Cp+kkkve+s +++++ei+Y+g+Hnh+k
BnaC04g06800D 168 EDGYNWRKYGQKQVKGSENPRSYYKCTFPNCPTKKKVETSL-EGQITEIVYKGSHNHPK 225
7****************************************.***************85 PP
== domain 2 score: 106.1 bits; conditional E-value: 1.1e-32
---SS-EEEEEEE--TT-SS-EEEEEE-STT---EEEEEE-SSSTTEEEEEEES--SS- CS
PF03106_seed 1 ldDgynWrKYGqKevkgsefprsYYrCtsagCpvkkkversaedpkvveitYegeHnhe 59
ldDgy+WrKYGqK+vkg+++prsYY+Ct++gCpv+k+ver+++d ++v++tYeg+Hnh+
BnaC04g06800D 326 LDDGYRWRKYGQKVVKGNPNPRSYYKCTTNGCPVRKHVERASHDMRAVITTYEGKHNHD 384
59********************************************************7 PP
>> BnaA05g34850D 1416
# score bias c-Evalue i-Evalue hmmfrom hmm to alifrom ali to envfrom env to acc
--- ------ ----- --------- --------- ------- ------- ------- ------- ------- ------- ----
1 ! 103.0 3.1 1e-31 3.5e-29 2 60 .] 167 224 .. 166 224 .. 0.98
2 ! 106.1 3.5 1.1e-32 3.9e-30 1 59 [. 321 379 .. 321 380 .. 0.98
Alignments for each domain:
== domain 1 score: 103.0 bits; conditional E-value: 1e-31
--SS-EEEEEEE--TT-SS-EEEEEE-STT---EEEEEE-SSSTTEEEEEEES--SS-- CS
PF03106_seed 2 dDgynWrKYGqKevkgsefprsYYrCtsagCpvkkkversaedpkvveitYegeHnhek 60
+DgynWrKYGqK+vkgse+prsYY+Ct+++Cp+kkkve+s +++++ei+Y+g+Hnh+k
BnaA05g34850D 167 EDGYNWRKYGQKQVKGSENPRSYYKCTFPNCPTKKKVETSL-EGQITEIVYKGSHNHPK 224
7****************************************.***************85 PP
== domain 2 score: 106.1 bits; conditional E-value: 1.1e-32
---SS-EEEEEEE--TT-SS-EEEEEE-STT---EEEEEE-SSSTTEEEEEEES--SS- CS
PF03106_seed 1 ldDgynWrKYGqKevkgsefprsYYrCtsagCpvkkkversaedpkvveitYegeHnhe 59
ldDgy+WrKYGqK+vkg+++prsYY+Ct++gCpv+k+ver+++d ++v++tYeg+Hnh+
BnaA05g34850D 321 LDDGYRWRKYGQKVVKGNPNPRSYYKCTTNGCPVRKHVERASHDMRAVITTYEGKHNHD 379
59********************************************************7 PP
>> BnaCnng66020D 1434
# score bias c-Evalue i-Evalue hmmfrom hmm to alifrom ali to envfrom env to acc
--- ------ ----- --------- --------- ------- ------- ------- ------- ------- ------- ----
1 ! 102.8 4.0 1.2e-31 4.1e-29 2 60 .] 165 222 .. 164 222 .. 0.98
2 ! 106.0 3.5 1.2e-32 4.3e-30 1 59 [. 320 378 .. 320 379 .. 0.98
Alignments for each domain:
== domain 1 score: 102.8 bits; conditional E-value: 1.2e-31
--SS-EEEEEEE--TT-SS-EEEEEE-STT---EEEEEE-SSSTTEEEEEEES--SS-- CS
PF03106_seed 2 dDgynWrKYGqKevkgsefprsYYrCtsagCpvkkkversaedpkvveitYegeHnhek 60
+DgynWrKYGqK+vkgse+prsYY+Ct+++Cp+kkkve s d++++ei+Y+g+Hnh+k
BnaCnng66020D 165 EDGYNWRKYGQKQVKGSENPRSYYKCTYPSCPTKKKVEMSL-DGQITEIVYKGSHNHPK 222
7****************************************.***************85 PP
== domain 2 score: 106.0 bits; conditional E-value: 1.2e-32
---SS-EEEEEEE--TT-SS-EEEEEE-STT---EEEEEE-SSSTTEEEEEEES--SS- CS
PF03106_seed 1 ldDgynWrKYGqKevkgsefprsYYrCtsagCpvkkkversaedpkvveitYegeHnhe 59
ldDgy+WrKYGqK+vkg+++prsYY+Ct++gCpv+k+ver+++d ++v++tYeg+Hnh+
BnaCnng66020D 320 LDDGYRWRKYGQKVVKGNPNPRSYYKCTTTGCPVRKHVERASHDMRAVITTYEGKHNHD 378
59********************************************************7 PP
>> BnaA03g48160D 1578
# score bias c-Evalue i-Evalue hmmfrom hmm to alifrom ali to envfrom env to acc
--- ------ ----- --------- --------- ------- ------- ------- ------- ------- ------- ----
1 ! 101.1 4.8 3.9e-31 1.4e-28 2 60 .] 186 243 .. 185 243 .. 0.98
2 ! 106.7 2.6 7.1e-33 2.5e-30 1 59 [. 349 407 .. 349 408 .. 0.98
Alignments for each domain:
== domain 1 score: 101.1 bits; conditional E-value: 3.9e-31
--SS-EEEEEEE--TT-SS-EEEEEE-STT---EEEEEE-SSSTTEEEEEEES--SS-- CS
PF03106_seed 2 dDgynWrKYGqKevkgsefprsYYrCtsagCpvkkkversaedpkvveitYegeHnhek 60
dDgynWrKYGqK+vkgsefprsYY+Ct+++C+vkk ers+ d+k++ei+Y+g+H+h+k
BnaA03g48160D 186 DDGYNWRKYGQKHVKGSEFPRSYYKCTHPNCEVKKLFERSH-DGKMTEIIYKGTHDHPK 243
8****************************************.***************85 PP
== domain 2 score: 106.7 bits; conditional E-value: 7.1e-33
---SS-EEEEEEE--TT-SS-EEEEEE-STT---EEEEEE-SSSTTEEEEEEES--SS- CS
PF03106_seed 1 ldDgynWrKYGqKevkgsefprsYYrCtsagCpvkkkversaedpkvveitYegeHnhe 59
ldDgy+WrKYGqK+v+g+++prsYY+Ct +gCpv+k+ver+++dpk+v++tYeg+Hnh+
BnaA03g48160D 349 LDDGYKWRKYGQKVVRGNPNPRSYYKCTAPGCPVRKHVERASHDPKAVITTYEGKHNHD 407
59********************************************************7 PP
>> BnaC07g40660D 1575
# score bias c-Evalue i-Evalue hmmfrom hmm to alifrom ali to envfrom env to acc
--- ------ ----- --------- --------- ------- ------- ------- ------- ------- ------- ----
1 ! 99.7 4.9 1.1e-30 4e-28 2 60 .] 199 256 .. 198 256 .. 0.98
2 ! 107.3 2.3 4.7e-33 1.7e-30 1 59 [. 349 407 .. 349 408 .. 0.98
Alignments for each domain:
== domain 1 score: 99.7 bits; conditional E-value: 1.1e-30
--SS-EEEEEEE--TT-SS-EEEEEE-STT---EEEEEE-SSSTTEEEEEEES--SS-- CS
PF03106_seed 2 dDgynWrKYGqKevkgsefprsYYrCtsagCpvkkkversaedpkvveitYegeHnhek 60
dDgynWrKYGqK+vkgsefprsYY+Ct+++C++kk ers+ d+k+++i+Y+g+H+h+k
BnaC07g40660D 199 DDGYNWRKYGQKHVKGSEFPRSYYKCTHPNCEAKKLFERSH-DGKITDIVYKGTHDHPK 256
8****************************************.***************85 PP
== domain 2 score: 107.3 bits; conditional E-value: 4.7e-33
---SS-EEEEEEE--TT-SS-EEEEEE-STT---EEEEEE-SSSTTEEEEEEES--SS- CS
PF03106_seed 1 ldDgynWrKYGqKevkgsefprsYYrCtsagCpvkkkversaedpkvveitYegeHnhe 59
ldDgy+WrKYGqK+v+g+++prsYY+Ct +gCpv+k+ver+++dpk+v++tYeg+Hnh+
BnaC07g40660D 349 LDDGYRWRKYGQKVVRGNPNPRSYYKCTAPGCPVRKHVERASHDPKAVITTYEGKHNHD 407
59********************************************************7 PP
>> BnaC01g18810D 1599
# score bias c-Evalue i-Evalue hmmfrom hmm to alifrom ali to envfrom env to acc
--- ------ ----- --------- --------- ------- ------- ------- ------- ------- ------- ----
1 ! 98.9 4.6 1.9e-30 6.6e-28 2 60 .] 196 253 .. 195 253 .. 0.98
2 ! 107.3 2.3 4.8e-33 1.7e-30 1 59 [. 353 411 .. 353 412 .. 0.98
Alignments for each domain:
== domain 1 score: 98.9 bits; conditional E-value: 1.9e-30
--SS-EEEEEEE--TT-SS-EEEEEE-STT---EEEEEE-SSSTTEEEEEEES--SS-- CS
PF03106_seed 2 dDgynWrKYGqKevkgsefprsYYrCtsagCpvkkkversaedpkvveitYegeHnhek 60
dDgynWrKYGqK+vkgsefprsYY+Ct+++C+vkk ers d+++++i+Y+g+H+h+k
BnaC01g18810D 196 DDGYNWRKYGQKHVKGSEFPRSYYKCTHPNCEVKKLFERSY-DGQITDIIYKGTHDHPK 253
8****************************************.***************85 PP
== domain 2 score: 107.3 bits; conditional E-value: 4.8e-33
---SS-EEEEEEE--TT-SS-EEEEEE-STT---EEEEEE-SSSTTEEEEEEES--SS- CS
PF03106_seed 1 ldDgynWrKYGqKevkgsefprsYYrCtsagCpvkkkversaedpkvveitYegeHnhe 59
ldDgy+WrKYGqK+v+g+++prsYY+Ct +gCpv+k+ver+++dpk+v++tYeg+Hnh+
BnaC01g18810D 353 LDDGYRWRKYGQKVVRGNPNPRSYYKCTAPGCPVRKHVERASHDPKAVITTYEGKHNHD 411
59********************************************************7 PP
>> BnaA01g15760D 1605
# score bias c-Evalue i-Evalue hmmfrom hmm to alifrom ali to envfrom env to acc
--- ------ ----- --------- --------- ------- ------- ------- ------- ------- ------- ----
1 ! 98.9 4.6 1.9e-30 6.7e-28 2 60 .] 198 255 .. 197 255 .. 0.98
2 ! 107.2 2.3 4.8e-33 1.7e-30 1 59 [. 355 413 .. 355 414 .. 0.98
Alignments for each domain:
== domain 1 score: 98.9 bits; conditional E-value: 1.9e-30
--SS-EEEEEEE--TT-SS-EEEEEE-STT---EEEEEE-SSSTTEEEEEEES--SS-- CS
PF03106_seed 2 dDgynWrKYGqKevkgsefprsYYrCtsagCpvkkkversaedpkvveitYegeHnhek 60
dDgynWrKYGqK+vkgsefprsYY+Ct+++C+vkk ers d+++++i+Y+g+H+h+k
BnaA01g15760D 198 DDGYNWRKYGQKHVKGSEFPRSYYKCTHPNCEVKKLFERSY-DGQITDIIYKGTHDHPK 255
8****************************************.***************85 PP
== domain 2 score: 107.2 bits; conditional E-value: 4.8e-33
---SS-EEEEEEE--TT-SS-EEEEEE-STT---EEEEEE-SSSTTEEEEEEES--SS- CS
PF03106_seed 1 ldDgynWrKYGqKevkgsefprsYYrCtsagCpvkkkversaedpkvveitYegeHnhe 59
ldDgy+WrKYGqK+v+g+++prsYY+Ct +gCpv+k+ver+++dpk+v++tYeg+Hnh+
BnaA01g15760D 355 LDDGYRWRKYGQKVVRGNPNPRSYYKCTAPGCPVRKHVERASHDPKAVITTYEGKHNHD 413
59********************************************************7 PP
>> BnaCnng68630D 1557
# score bias c-Evalue i-Evalue hmmfrom hmm to alifrom ali to envfrom env to acc
--- ------ ----- --------- --------- ------- ------- ------- ------- ------- ------- ----
1 ! 99.4 5.3 1.4e-30 4.8e-28 2 60 .] 170 227 .. 169 227 .. 0.97
2 ! 106.5 2.9 8.6e-33 3e-30 1 59 [. 332 390 .. 332 391 .. 0.98
Alignments for each domain:
== domain 1 score: 99.4 bits; conditional E-value: 1.4e-30
--SS-EEEEEEE--TT-SS-EEEEEE-STT---EEEEEE-SSSTTEEEEEEES--SS-- CS
PF03106_seed 2 dDgynWrKYGqKevkgsefprsYYrCtsagCpvkkkversaedpkvveitYegeHnhek 60
dDgynWrKYGqK+vkgsefprsYY+Ct+++C+vkk ers+ +++++ei+Y+g+H+h+k
BnaCnng68630D 170 DDGYNWRKYGQKHVKGSEFPRSYYKCTHPNCEVKKVFERSH-EGQITEIVYKGTHDHPK 227
8***************************************9.***************85 PP
== domain 2 score: 106.5 bits; conditional E-value: 8.6e-33
---SS-EEEEEEE--TT-SS-EEEEEE-STT---EEEEEE-SSSTTEEEEEEES--SS- CS
PF03106_seed 1 ldDgynWrKYGqKevkgsefprsYYrCtsagCpvkkkversaedpkvveitYegeHnhe 59
ldDgy+WrKYGqK+v+g+++prsYY+Ct +gCpv+k+ver+++dpk+v++tYeg+Hnh+
BnaCnng68630D 332 LDDGYRWRKYGQKVVRGNPNPRSYYKCTATGCPVRKHVERASHDPKAVITTYEGKHNHD 390
59********************************************************7 PP
>> BnaA03g27660D 1356
# score bias c-Evalue i-Evalue hmmfrom hmm to alifrom ali to envfrom env to acc
--- ------ ----- --------- --------- ------- ------- ------- ------- ------- ------- ----
1 ! 101.0 7.6 4.3e-31 1.5e-28 2 60 .] 168 225 .. 167 225 .. 0.98
2 ! 104.6 4.7 3.2e-32 1.1e-29 1 59 [. 336 394 .. 336 395 .. 0.98
Alignments for each domain:
== domain 1 score: 101.0 bits; conditional E-value: 4.3e-31
--SS-EEEEEEE--TT-SS-EEEEEE-STT---EEEEEE-SSSTTEEEEEEES--SS-- CS
PF03106_seed 2 dDgynWrKYGqKevkgsefprsYYrCtsagCpvkkkversaedpkvveitYegeHnhek 60
dDgynWrKYGqK++kg e+prsYY+Ct+ +Cpvkkkvers+ d+++++i+Y+g+H+hek
BnaA03g27660D 168 DDGYNWRKYGQKPIKGCEYPRSYYKCTHVNCPVKKKVERSS-DGQITQIIYKGQHDHEK 225
8****************************************.***************85 PP
== domain 2 score: 104.6 bits; conditional E-value: 3.2e-32
---SS-EEEEEEE--TT-SS-EEEEEE-STT---EEEEEE-SSSTTEEEEEEES--SS- CS
PF03106_seed 1 ldDgynWrKYGqKevkgsefprsYYrCtsagCpvkkkversaedpkvveitYegeHnhe 59
ldDgy+WrKYGqK+vkg+++prsYY+Ct+a+C+v+k+ver+++d k+v++tYeg+Hnh+
BnaA03g27660D 336 LDDGYRWRKYGQKVVKGNPHPRSYYKCTTANCTVRKHVERASTDVKAVITTYEGKHNHD 394
59********************************************************7 PP
>> BnaC08g12240D 1614
# score bias c-Evalue i-Evalue hmmfrom hmm to alifrom ali to envfrom env to acc
--- ------ ----- --------- --------- ------- ------- ------- ------- ------- ------- ----
1 ! 98.0 4.1 3.8e-30 1.3e-27 2 60 .] 210 267 .. 209 267 .. 0.97
2 ! 107.2 2.3 4.9e-33 1.7e-30 1 59 [. 367 425 .. 367 426 .. 0.98
Alignments for each domain:
== domain 1 score: 98.0 bits; conditional E-value: 3.8e-30
--SS-EEEEEEE--TT-SS-EEEEEE-STT---EEEEEE-SSSTTEEEEEEES--SS-- CS
PF03106_seed 2 dDgynWrKYGqKevkgsefprsYYrCtsagCpvkkkversaedpkvveitYegeHnhek 60
dDgynWrKYGqK+vkgsefprsYY+Ct+++C+vkk e+s+ d+++++i+Y+g+H+h+k
BnaC08g12240D 210 DDGYNWRKYGQKHVKGSEFPRSYYKCTHPNCEVKKLFETSH-DGRITDIIYKGTHDHPK 267
8***************************************9.***************85 PP
== domain 2 score: 107.2 bits; conditional E-value: 4.9e-33
---SS-EEEEEEE--TT-SS-EEEEEE-STT---EEEEEE-SSSTTEEEEEEES--SS- CS
PF03106_seed 1 ldDgynWrKYGqKevkgsefprsYYrCtsagCpvkkkversaedpkvveitYegeHnhe 59
ldDgy+WrKYGqK+v+g+++prsYY+Ct +gCpv+k+ver+++dpk+v++tYeg+Hnh+
BnaC08g12240D 367 LDDGYRWRKYGQKVVRGNPNPRSYYKCTAPGCPVRKHVERASHDPKAVITTYEGKHNHD 425
59********************************************************7 PP
>> BnaA08g14350D 1644
# score bias c-Evalue i-Evalue hmmfrom hmm to alifrom ali to envfrom env to acc
--- ------ ----- --------- --------- ------- ------- ------- ------- ------- ------- ----
1 ! 97.9 4.1 3.9e-30 1.4e-27 2 60 .] 209 266 .. 208 266 .. 0.97
2 ! 107.2 2.3 5e-33 1.8e-30 1 59 [. 377 435 .. 377 436 .. 0.98
Alignments for each domain:
== domain 1 score: 97.9 bits; conditional E-value: 3.9e-30
--SS-EEEEEEE--TT-SS-EEEEEE-STT---EEEEEE-SSSTTEEEEEEES--SS-- CS
PF03106_seed 2 dDgynWrKYGqKevkgsefprsYYrCtsagCpvkkkversaedpkvveitYegeHnhek 60
dDgynWrKYGqK+vkgsefprsYY+Ct+++C+vkk e+s+ d+++++i+Y+g+H+h+k
BnaA08g14350D 209 DDGYNWRKYGQKHVKGSEFPRSYYKCTHPNCEVKKLFETSH-DGRITDIIYKGTHDHPK 266
8***************************************9.***************85 PP
== domain 2 score: 107.2 bits; conditional E-value: 5e-33
---SS-EEEEEEE--TT-SS-EEEEEE-STT---EEEEEE-SSSTTEEEEEEES--SS- CS
PF03106_seed 1 ldDgynWrKYGqKevkgsefprsYYrCtsagCpvkkkversaedpkvveitYegeHnhe 59
ldDgy+WrKYGqK+v+g+++prsYY+Ct +gCpv+k+ver+++dpk+v++tYeg+Hnh+
BnaA08g14350D 377 LDDGYRWRKYGQKVVRGNPNPRSYYKCTAPGCPVRKHVERASHDPKAVITTYEGKHNHD 435
59********************************************************7 PP
>> BnaAnng01980D 960
# score bias c-Evalue i-Evalue hmmfrom hmm to alifrom ali to envfrom env to acc
--- ------ ----- --------- --------- ------- ------- ------- ------- ------- ------- ----
1 ! 100.0 3.8 8.6e-31 3e-28 2 60 .] 130 188 .. 129 188 .. 0.98
2 ! 104.6 4.6 3.3e-32 1.2e-29 1 59 [. 242 300 .. 242 301 .. 0.98
Alignments for each domain:
== domain 1 score: 100.0 bits; conditional E-value: 8.6e-31
--SS-EEEEEEE--TT-SS-EEEEEE-STT---EEEEEE-SSSTTEEEEEEES--SS-- CS
PF03106_seed 2 dDgynWrKYGqKevkgsefprsYYrCtsagCpvkkkversaedpkvveitYegeHnhek 60
+DgynWrKYGqK+vkgse+prsY+rCt+++C +kkkve+s ++v+ei+Y+g+Hnh+k
BnaAnng01980D 130 EDGYNWRKYGQKQVKGSENPRSYFRCTYPNCLTKKKVETSLVKGHVTEIVYKGSHNHPK 188
7********************************************************85 PP
== domain 2 score: 104.6 bits; conditional E-value: 3.3e-32
---SS-EEEEEEE--TT-SS-EEEEEE-STT---EEEEEE-SSSTTEEEEEEES--SS- CS
PF03106_seed 1 ldDgynWrKYGqKevkgsefprsYYrCtsagCpvkkkversaedpkvveitYegeHnhe 59
ldDgy+WrKYGqK+vkg+++prsYY+Ct++gC+v+k+ver+ +d k v++tYeg+Hnh+
BnaAnng01980D 242 LDDGYRWRKYGQKVVKGNPNPRSYYKCTFTGCCVRKQVERAFHDAKSVITTYEGKHNHQ 300
59********************************************************7 PP
>> BnaA03g37950D 1107
# score bias c-Evalue i-Evalue hmmfrom hmm to alifrom ali to envfrom env to acc
--- ------ ----- --------- --------- ------- ------- ------- ------- ------- ------- ----
1 ! 96.7 2.0 9.5e-30 3.3e-27 1 60 [] 1 59 [. 1 59 [. 0.97
2 ! 106.9 3.3 6.3e-33 2.2e-30 1 59 [. 198 256 .. 198 257 .. 0.98
Alignments for each domain:
== domain 1 score: 96.7 bits; conditional E-value: 9.5e-30
---SS-EEEEEEE--TT-SS-EEEEEE-STT---EEEEEE-SSSTTEEEEEEES--SS-- CS
PF03106_seed 1 ldDgynWrKYGqKevkgsefprsYYrCtsagCpvkkkversaedpkvveitYegeHnhek 60
++DgynWrKYGqK vkg+ef rsYYrCt+++C++kk++ers +++v+++Y geH+h+k
BnaA03g37950D 1 MEDGYNWRKYGQKLVKGNEFVRSYYRCTHPNCKAKKQLERSP-GGQIVDTVYFGEHDHPK 59
58****************************************.***************85 PP
== domain 2 score: 106.9 bits; conditional E-value: 6.3e-33
---SS-EEEEEEE--TT-SS-EEEEEE-STT---EEEEEE-SSSTTEEEEEEES--SS- CS
PF03106_seed 1 ldDgynWrKYGqKevkgsefprsYYrCtsagCpvkkkversaedpkvveitYegeHnhe 59
++Dgy+WrKYGqK+vkgs++prsYYrC+s+gCpvkk+vers++d+k++++tYeg+H+h+
BnaA03g37950D 198 VNDGYRWRKYGQKSVKGSPYPRSYYRCSSSGCPVKKHVERSSRDTKMLIMTYEGNHDHD 256
58********************************************************7 PP
>> BnaC02g01720D 960
# score bias c-Evalue i-Evalue hmmfrom hmm to alifrom ali to envfrom env to acc
--- ------ ----- --------- --------- ------- ------- ------- ------- ------- ------- ----
1 ! 99.3 4.6 1.5e-30 5.3e-28 2 60 .] 130 188 .. 129 188 .. 0.98
2 ! 104.6 4.6 3.3e-32 1.2e-29 1 59 [. 242 300 .. 242 301 .. 0.98
Alignments for each domain:
== domain 1 score: 99.3 bits; conditional E-value: 1.5e-30
--SS-EEEEEEE--TT-SS-EEEEEE-STT---EEEEEE-SSSTTEEEEEEES--SS-- CS
PF03106_seed 2 dDgynWrKYGqKevkgsefprsYYrCtsagCpvkkkversaedpkvveitYegeHnhek 60
+DgynWrKYGqK+vkgse+prsY+rCt+++C +kkkve+s ++v+ei+Y+g+Hnh+k
BnaC02g01720D 130 EDGYNWRKYGQKQVKGSENPRSYFRCTYPNCVTKKKVETSLVKGHVTEIVYKGSHNHPK 188
7********************************************************85 PP
== domain 2 score: 104.6 bits; conditional E-value: 3.3e-32
---SS-EEEEEEE--TT-SS-EEEEEE-STT---EEEEEE-SSSTTEEEEEEES--SS- CS
PF03106_seed 1 ldDgynWrKYGqKevkgsefprsYYrCtsagCpvkkkversaedpkvveitYegeHnhe 59
ldDgy+WrKYGqK+vkg+++prsYY+Ct++gC+v+k+ver+ +d k v++tYeg+Hnh+
BnaC02g01720D 242 LDDGYRWRKYGQKVVKGNPNPRSYYKCTFTGCCVRKQVERAFHDAKSVITTYEGKHNHQ 300
59********************************************************7 PP
>> BnaA03g10980D 1875
# score bias c-Evalue i-Evalue hmmfrom hmm to alifrom ali to envfrom env to acc
--- ------ ----- --------- --------- ------- ------- ------- ------- ------- ------- ----
1 ! 100.5 5.8 6.3e-31 2.2e-28 2 60 .] 239 296 .. 238 296 .. 0.97
2 ! 103.0 3.1 1.1e-31 3.7e-29 1 59 [. 433 491 .. 433 492 .. 0.98
Alignments for each domain:
== domain 1 score: 100.5 bits; conditional E-value: 6.3e-31
--SS-EEEEEEE--TT-SS-EEEEEE-STT---EEEEEE-SSSTTEEEEEEES--SS-- CS
PF03106_seed 2 dDgynWrKYGqKevkgsefprsYYrCtsagCpvkkkversaedpkvveitYegeHnhek 60
+DgynWrKYGqK vkgse+prsYY+Ct ++C+vkkkvers+ +++++ei+Y+g Hnh+k
BnaA03g10980D 239 EDGYNWRKYGQKLVKGSEYPRSYYKCTNPNCQVKKKVERSR-EGHITEIIYKGAHNHSK 296
8****************************************.***************85 PP
== domain 2 score: 103.0 bits; conditional E-value: 1.1e-31
---SS-EEEEEEE--TT-SS-EEEEEE-STT---EEEEEE-SSSTTEEEEEEES--SS- CS
PF03106_seed 1 ldDgynWrKYGqKevkgsefprsYYrCtsagCpvkkkversaedpkvveitYegeHnhe 59
ldDgy+WrKYGqK+vkg+++prsYY+Ct +gC+v+k+ver+++d k v++tYeg+H+he
BnaA03g10980D 433 LDDGYRWRKYGQKVVKGNPNPRSYYKCTAPGCTVRKHVERASHDLKSVITTYEGKHDHE 491
59********************************************************7 PP
>> BnaA05g34110D 3141
# score bias c-Evalue i-Evalue hmmfrom hmm to alifrom ali to envfrom env to acc
--- ------ ----- --------- --------- ------- ------- ------- ------- ------- ------- ----
1 ! 100.1 6.8 8.3e-31 2.9e-28 2 59 .. 161 217 .. 160 218 .. 0.98
2 ! 103.1 4.7 9.6e-32 3.4e-29 1 59 [. 305 363 .. 305 364 .. 0.98
Alignments for each domain:
== domain 1 score: 100.1 bits; conditional E-value: 8.3e-31
--SS-EEEEEEE--TT-SS-EEEEEE-STT---EEEEEE-SSSTTEEEEEEES--SS- CS
PF03106_seed 2 dDgynWrKYGqKevkgsefprsYYrCtsagCpvkkkversaedpkvveitYegeHnhe 59
dDgynWrKYGqK++kg e+prsYYrCt+ +Cpvkkkvers+ d+++++i+Y+g+H+he
BnaA05g34110D 161 DDGYNWRKYGQKPIKGCEYPRSYYRCTHVNCPVKKKVERSS-DGQITQIIYKGQHDHE 217
8****************************************.***************8 PP
== domain 2 score: 103.1 bits; conditional E-value: 9.6e-32
---SS-EEEEEEE--TT-SS-EEEEEE-STT---EEEEEE-SSSTTEEEEEEES--SS- CS
PF03106_seed 1 ldDgynWrKYGqKevkgsefprsYYrCtsagCpvkkkversaedpkvveitYegeHnhe 59
ldDgy+WrKYGqK+vkg+++prsYY+Ct+a+C+v+k+ver+++d k+v++tYeg+Hnh+
BnaA05g34110D 305 LDDGYRWRKYGQKVVKGNPHPRSYYKCTTANCTVRKHVERASTDVKAVITTYEGKHNHD 363
59********************************************************7 PP
>> BnaC05g48590D 3204
# score bias c-Evalue i-Evalue hmmfrom hmm to alifrom ali to envfrom env to acc
--- ------ ----- --------- --------- ------- ------- ------- ------- ------- ------- ----
1 ! 100.0 6.8 8.5e-31 3e-28 2 59 .. 198 254 .. 197 255 .. 0.98
2 ! 103.1 4.7 9.9e-32 3.5e-29 1 59 [. 342 400 .. 342 401 .. 0.98
Alignments for each domain:
== domain 1 score: 100.0 bits; conditional E-value: 8.5e-31
--SS-EEEEEEE--TT-SS-EEEEEE-STT---EEEEEE-SSSTTEEEEEEES--SS- CS
PF03106_seed 2 dDgynWrKYGqKevkgsefprsYYrCtsagCpvkkkversaedpkvveitYegeHnhe 59
dDgynWrKYGqK++kg e+prsYYrCt+ +Cpvkkkvers+ d+++++i+Y+g+H+he
BnaC05g48590D 198 DDGYNWRKYGQKPIKGCEYPRSYYRCTHVNCPVKKKVERSS-DGQITQIIYKGQHDHE 254
8****************************************.***************8 PP
== domain 2 score: 103.1 bits; conditional E-value: 9.9e-32
---SS-EEEEEEE--TT-SS-EEEEEE-STT---EEEEEE-SSSTTEEEEEEES--SS- CS
PF03106_seed 1 ldDgynWrKYGqKevkgsefprsYYrCtsagCpvkkkversaedpkvveitYegeHnhe 59
ldDgy+WrKYGqK+vkg+++prsYY+Ct+a+C+v+k+ver+++d k+v++tYeg+Hnh+
BnaC05g48590D 342 LDDGYRWRKYGQKVVKGNPHPRSYYKCTTANCTVRKHVERASTDVKAVITTYEGKHNHD 400
59********************************************************7 PP
>> BnaC03g32670D 3111
# score bias c-Evalue i-Evalue hmmfrom hmm to alifrom ali to envfrom env to acc
--- ------ ----- --------- --------- ------- ------- ------- ------- ------- ------- ----
1 ! 99.5 7.6 1.3e-30 4.5e-28 2 60 .] 170 227 .. 169 227 .. 0.98
2 ! 103.1 4.7 9.5e-32 3.4e-29 1 59 [. 313 371 .. 313 372 .. 0.98
Alignments for each domain:
== domain 1 score: 99.5 bits; conditional E-value: 1.3e-30
--SS-EEEEEEE--TT-SS-EEEEEE-STT---EEEEEE-SSSTTEEEEEEES--SS-- CS
PF03106_seed 2 dDgynWrKYGqKevkgsefprsYYrCtsagCpvkkkversaedpkvveitYegeHnhek 60
dDgynWrKYGqK++kg e+prsYY+Ct+ +Cpvkkkvers+ d+++++i+Y+g+H+hek
BnaC03g32670D 170 DDGYNWRKYGQKPIKGCEYPRSYYKCTHVNCPVKKKVERSS-DGQITQIIYKGQHDHEK 227
8****************************************.***************85 PP
== domain 2 score: 103.1 bits; conditional E-value: 9.5e-32
---SS-EEEEEEE--TT-SS-EEEEEE-STT---EEEEEE-SSSTTEEEEEEES--SS- CS
PF03106_seed 1 ldDgynWrKYGqKevkgsefprsYYrCtsagCpvkkkversaedpkvveitYegeHnhe 59
ldDgy+WrKYGqK+vkg+++prsYY+Ct+a+C+v+k+ver+++d k+v++tYeg+Hnh+
BnaC03g32670D 313 LDDGYRWRKYGQKVVKGNPHPRSYYKCTTANCTVRKHVERASTDVKAVITTYEGKHNHD 371
59********************************************************7 PP
>> BnaC09g53550D 2016
# score bias c-Evalue i-Evalue hmmfrom hmm to alifrom ali to envfrom env to acc
--- ------ ----- --------- --------- ------- ------- ------- ------- ------- ------- ----
1 ! 101.9 4.8 2.3e-31 8.1e-29 2 60 .] 261 318 .. 260 318 .. 0.97
2 ! 103.9 3.2 5.4e-32 1.9e-29 1 59 [. 477 535 .. 477 536 .. 0.98
Alignments for each domain:
== domain 1 score: 101.9 bits; conditional E-value: 2.3e-31
--SS-EEEEEEE--TT-SS-EEEEEE-STT---EEEEEE-SSSTTEEEEEEES--SS-- CS
PF03106_seed 2 dDgynWrKYGqKevkgsefprsYYrCtsagCpvkkkversaedpkvveitYegeHnhek 60
+DgynWrKYGqK vkgse+prsYY+Ct ++Cpvkkkvers+ +++++ei+Y+g Hnh+k
BnaC09g53550D 261 EDGYNWRKYGQKLVKGSEYPRSYYKCTNPNCPVKKKVERSR-EGHITEIIYKGAHNHSK 318
8****************************************.***************85 PP
== domain 2 score: 103.9 bits; conditional E-value: 5.4e-32
---SS-EEEEEEE--TT-SS-EEEEEE-STT---EEEEEE-SSSTTEEEEEEES--SS- CS
PF03106_seed 1 ldDgynWrKYGqKevkgsefprsYYrCtsagCpvkkkversaedpkvveitYegeHnhe 59
ldDgy+WrKYGqK+vkg+++prsYY+Ct +gC+v+k+ver+++d k v++tYeg+Hnh+
BnaC09g53550D 477 LDDGYRWRKYGQKVVKGNPNPRSYYKCTAPGCTVRKHVERASHDLKSVITTYEGKHNHD 535
59********************************************************7 PP
>> BnaC03g13730D 1725
# score bias c-Evalue i-Evalue hmmfrom hmm to alifrom ali to envfrom env to acc
--- ------ ----- --------- --------- ------- ------- ------- ------- ------- ------- ----
1 ! 99.2 5.1 1.6e-30 5.6e-28 2 60 .] 184 241 .. 183 241 .. 0.97
2 ! 101.0 4.0 4.2e-31 1.5e-28 2 59 .. 382 439 .. 381 440 .. 0.98
Alignments for each domain:
== domain 1 score: 99.2 bits; conditional E-value: 1.6e-30
--SS-EEEEEEE--TT-SS-EEEEEE-STT---EEEEEE-SSSTTEEEEEEES--SS-- CS
PF03106_seed 2 dDgynWrKYGqKevkgsefprsYYrCtsagCpvkkkversaedpkvveitYegeHnhek 60
+DgynWrKYGqK vkgse+prsYY+Ct ++C+ kkkvers+ +++++ei+Y+g Hnh+k
BnaC03g13730D 184 EDGYNWRKYGQKLVKGSEYPRSYYKCTNPNCQLKKKVERSR-EGHITEIIYKGAHNHSK 241
8****************************************.***************85 PP
== domain 2 score: 101.0 bits; conditional E-value: 4.2e-31
--SS-EEEEEEE--TT-SS-EEEEEE-STT---EEEEEE-SSSTTEEEEEEES--SS- CS
PF03106_seed 2 dDgynWrKYGqKevkgsefprsYYrCtsagCpvkkkversaedpkvveitYegeHnhe 59
dDgy+WrKYGqK+vkg+++prsYY+Ct +gC+v+k+ver+++d k v++tYeg+H+he
BnaC03g13730D 382 DDGYHWRKYGQKVVKGNPNPRSYYKCTAPGCTVRKHVERASHDLKSVITTYEGKHDHE 439
8********************************************************7 PP
>> BnaA01g15570D 1605
# score bias c-Evalue i-Evalue hmmfrom hmm to alifrom ali to envfrom env to acc
--- ------ ----- --------- --------- ------- ------- ------- ------- ------- ------- ----
1 ! 99.4 6.0 1.4e-30 4.8e-28 2 60 .] 158 215 .. 157 215 .. 0.98
2 ! 99.5 1.2 1.2e-30 4.3e-28 2 59 .. 341 398 .. 340 399 .. 0.98
Alignments for each domain:
== domain 1 score: 99.4 bits; conditional E-value: 1.4e-30
--SS-EEEEEEE--TT-SS-EEEEEE-STT---EEEEEE-SSSTTEEEEEEES--SS-- CS
PF03106_seed 2 dDgynWrKYGqKevkgsefprsYYrCtsagCpvkkkversaedpkvveitYegeHnhek 60
dDgynWrKYGqK vkgse+prsYY+Ct+++C+vkkkvers+ +++++ei+Y +Hnh+k
BnaA01g15570D 158 DDGYNWRKYGQKLVKGSEYPRSYYKCTHPNCEVKKKVERSR-EGHITEIIYAKTHNHPK 215
8****************************************.***************85 PP
== domain 2 score: 99.5 bits; conditional E-value: 1.2e-30
--SS-EEEEEEE--TT-SS-EEEEEE-STT---EEEEEE-SSSTTEEEEEEES--SS- CS
PF03106_seed 2 dDgynWrKYGqKevkgsefprsYYrCtsagCpvkkkversaedpkvveitYegeHnhe 59
+Dgy+WrKYGqK+vkg+++prsYY+Ct +gC v+k+ver+++d + v +tY g+H+he
BnaA01g15570D 341 EDGYRWRKYGQKVVKGNPNPRSYYKCTATGCIVTKHVERASDDLTSVLTTYIGKHTHE 398
8********************************************************8 PP
>> BnaC01g18490D 1545
# score bias c-Evalue i-Evalue hmmfrom hmm to alifrom ali to envfrom env to acc
--- ------ ----- --------- --------- ------- ------- ------- ------- ------- ------- ----
1 ! 99.5 6.0 1.3e-30 4.5e-28 2 60 .] 164 221 .. 163 221 .. 0.98
2 ! 99.6 1.2 1.2e-30 4.1e-28 2 59 .. 340 397 .. 339 398 .. 0.98
Alignments for each domain:
== domain 1 score: 99.5 bits; conditional E-value: 1.3e-30
--SS-EEEEEEE--TT-SS-EEEEEE-STT---EEEEEE-SSSTTEEEEEEES--SS-- CS
PF03106_seed 2 dDgynWrKYGqKevkgsefprsYYrCtsagCpvkkkversaedpkvveitYegeHnhek 60
dDgynWrKYGqK vkgse+prsYY+Ct+++C+vkkkvers+ +++++ei+Y +Hnh+k
BnaC01g18490D 164 DDGYNWRKYGQKLVKGSEYPRSYYKCTHPNCEVKKKVERSR-EGHITEIIYAKTHNHPK 221
8****************************************.***************85 PP
== domain 2 score: 99.6 bits; conditional E-value: 1.2e-30
--SS-EEEEEEE--TT-SS-EEEEEE-STT---EEEEEE-SSSTTEEEEEEES--SS- CS
PF03106_seed 2 dDgynWrKYGqKevkgsefprsYYrCtsagCpvkkkversaedpkvveitYegeHnhe 59
+Dgy+WrKYGqK+vkg+++prsYY+Ct +gC v+k+ver+++d + v +tY g+H+he
BnaC01g18490D 340 EDGYRWRKYGQKVVKGNPNPRSYYKCTATGCIVTKHVERASDDLTSVLTTYIGKHTHE 397
8********************************************************8 PP
>> BnaA04g17420D 1053
# score bias c-Evalue i-Evalue hmmfrom hmm to alifrom ali to envfrom env to acc
--- ------ ----- --------- --------- ------- ------- ------- ------- ------- ------- ----
1 ! 95.3 3.3 2.6e-29 9.3e-27 2 60 .] 145 202 .. 144 202 .. 0.97
2 ! 103.3 2.2 8.5e-32 3e-29 3 59 .. 286 342 .. 284 343 .. 0.97
Alignments for each domain:
== domain 1 score: 95.3 bits; conditional E-value: 2.6e-29
--SS-EEEEEEE--TT-SS-EEEEEE-STT---EEEEEE-SSSTTEEEEEEES--SS-- CS
PF03106_seed 2 dDgynWrKYGqKevkgsefprsYYrCtsagCpvkkkversaedpkvveitYegeHnhek 60
+Dgy WrKYGqK+vk+se+prsY++Ct+++C +kk ve+++ d++++ei+Y+g Hnh+k
BnaA04g17420D 145 NDGYGWRKYGQKQVKKSENPRSYFKCTYPNCVSKKIVETAS-DGQITEIIYKGGHNHPK 202
8***************************************9.***************85 PP
== domain 2 score: 103.3 bits; conditional E-value: 8.5e-32
-SS-EEEEEEE--TT-SS-EEEEEE-STT---EEEEEE-SSSTTEEEEEEES--SS- CS
PF03106_seed 3 DgynWrKYGqKevkgsefprsYYrCtsagCpvkkkversaedpkvveitYegeHnhe 59
Dg++WrKYGqK+vkg+++prsYY+Ct++gC v+k+versaed+++v +tYeg+Hnh+
BnaA04g17420D 286 DGFRWRKYGQKVVKGNTNPRSYYKCTYQGCGVRKQVERSAEDERAVLTTYEGRHNHD 342
9*******************************************************7 PP
>> BnaC03g44980D 1311
# score bias c-Evalue i-Evalue hmmfrom hmm to alifrom ali to envfrom env to acc
--- ------ ----- --------- --------- ------- ------- ------- ------- ------- ------- ----
1 ! 96.3 2.0 1.2e-29 4.3e-27 1 60 [] 103 161 .. 103 161 .. 0.97
2 ! 106.5 3.3 8.2e-33 2.9e-30 1 59 [. 276 334 .. 276 335 .. 0.98
Alignments for each domain:
== domain 1 score: 96.3 bits; conditional E-value: 1.2e-29
---SS-EEEEEEE--TT-SS-EEEEEE-STT---EEEEEE-SSSTTEEEEEEES--SS-- CS
PF03106_seed 1 ldDgynWrKYGqKevkgsefprsYYrCtsagCpvkkkversaedpkvveitYegeHnhek 60
++DgynWrKYGqK vkg+ef rsYYrCt+++C++kk++ers +++v+++Y geH+h+k
BnaC03g44980D 103 MEDGYNWRKYGQKLVKGNEFVRSYYRCTHPNCKAKKQLERSP-GGQIVDTVYFGEHDHPK 161
58****************************************.***************85 PP
== domain 2 score: 106.5 bits; conditional E-value: 8.2e-33
---SS-EEEEEEE--TT-SS-EEEEEE-STT---EEEEEE-SSSTTEEEEEEES--SS- CS
PF03106_seed 1 ldDgynWrKYGqKevkgsefprsYYrCtsagCpvkkkversaedpkvveitYegeHnhe 59
++Dgy+WrKYGqK+vkgs++prsYYrC+s+gCpvkk+vers++d+k++++tYeg+H+h+
BnaC03g44980D 276 VNDGYRWRKYGQKSVKGSPYPRSYYRCSSSGCPVKKHVERSSRDTKMLIMTYEGNHDHD 334
58********************************************************7 PP
>> BnaA05g12160D 1122
# score bias c-Evalue i-Evalue hmmfrom hmm to alifrom ali to envfrom env to acc
--- ------ ----- --------- --------- ------- ------- ------- ------- ------- ------- ----
1 ! 94.7 3.6 4.1e-29 1.4e-26 2 60 .] 154 211 .. 153 211 .. 0.97
2 ! 103.3 1.8 8.1e-32 2.9e-29 3 59 .. 309 365 .. 307 366 .. 0.98
Alignments for each domain:
== domain 1 score: 94.7 bits; conditional E-value: 4.1e-29
--SS-EEEEEEE--TT-SS-EEEEEE-STT---EEEEEE-SSSTTEEEEEEES--SS-- CS
PF03106_seed 2 dDgynWrKYGqKevkgsefprsYYrCtsagCpvkkkversaedpkvveitYegeHnhek 60
+Dgy WrKYGqK+vk+se+prsY++Ct+++C +kk ve+++ d++v+ei+Y+g Hnh+k
BnaA05g12160D 154 NDGYGWRKYGQKQVKKSENPRSYFKCTYPNCVSKKIVETAS-DGQVTEIIYKGGHNHPK 211
8***************************************9.***************85 PP
== domain 2 score: 103.3 bits; conditional E-value: 8.1e-32
-SS-EEEEEEE--TT-SS-EEEEEE-STT---EEEEEE-SSSTTEEEEEEES--SS- CS
PF03106_seed 3 DgynWrKYGqKevkgsefprsYYrCtsagCpvkkkversaedpkvveitYegeHnhe 59
Dg++WrKYGqK+vkg+++prsYY+Ct++gC v+k+versaed+++v +tYeg+Hnh+
BnaA05g12160D 309 DGFRWRKYGQKVVKGNTNPRSYYKCTYQGCGVRKQVERSAEDERAVLTTYEGRHNHD 365
9*******************************************************7 PP
>> BnaC03g16740D 1137
# score bias c-Evalue i-Evalue hmmfrom hmm to alifrom ali to envfrom env to acc
--- ------ ----- --------- --------- ------- ------- ------- ------- ------- ------- ----
1 ! 94.4 4.0 4.8e-29 1.7e-26 2 60 .] 154 211 .. 153 211 .. 0.97
2 ! 102.9 1.0 1.1e-31 3.8e-29 2 59 .. 313 370 .. 312 371 .. 0.97
Alignments for each domain:
== domain 1 score: 94.4 bits; conditional E-value: 4.8e-29
--SS-EEEEEEE--TT-SS-EEEEEE-STT---EEEEEE-SSSTTEEEEEEES--SS-- CS
PF03106_seed 2 dDgynWrKYGqKevkgsefprsYYrCtsagCpvkkkversaedpkvveitYegeHnhek 60
+Dgy WrKYGqK+vk+s++prsY++Ct+++C +kk ve+++ d++++ei+Y+g Hnh+k
BnaC03g16740D 154 NDGYGWRKYGQKQVKKSKNPRSYFKCTYPNCVSKKIVETAS-DGQITEIIYKGGHNHPK 211
8***************************************9.***************85 PP
== domain 2 score: 102.9 bits; conditional E-value: 1.1e-31
--SS-EEEEEEE--TT-SS-EEEEEE-STT---EEEEEE-SSSTTEEEEEEES--SS- CS
PF03106_seed 2 dDgynWrKYGqKevkgsefprsYYrCtsagCpvkkkversaedpkvveitYegeHnhe 59
Dg++WrKYGqK+vkg+++prsYY+Ct++gC v+k++ersaed+++v +tYeg+Hnh+
BnaC03g16740D 313 VDGFRWRKYGQKVVKGNTNPRSYYKCTFQGCGVRKQIERSAEDERAVLTTYEGRHNHD 370
5********************************************************7 PP
>> BnaCnng64000D 1632
# score bias c-Evalue i-Evalue hmmfrom hmm to alifrom ali to envfrom env to acc
--- ------ ----- --------- --------- ------- ------- ------- ------- ------- ------- ----
1 ! 96.4 5.5 1.2e-29 4.3e-27 2 59 .. 169 225 .. 168 226 .. 0.98
2 ! 101.1 1.3 4e-31 1.4e-28 2 59 .. 349 406 .. 348 407 .. 0.98
Alignments for each domain:
== domain 1 score: 96.4 bits; conditional E-value: 1.2e-29
--SS-EEEEEEE--TT-SS-EEEEEE-STT---EEEEEE-SSSTTEEEEEEES--SS- CS
PF03106_seed 2 dDgynWrKYGqKevkgsefprsYYrCtsagCpvkkkversaedpkvveitYegeHnhe 59
dDgynWrKYGqK vkgse+prsYY+Ct+++C+vkkkvers+ +++++ei+Y Hnh
BnaCnng64000D 169 DDGYNWRKYGQKLVKGSEYPRSYYKCTHPNCEVKKKVERSR-EGHITEIIYVKAHNHL 225
8****************************************.***************5 PP
== domain 2 score: 101.1 bits; conditional E-value: 4e-31
--SS-EEEEEEE--TT-SS-EEEEEE-STT---EEEEEE-SSSTTEEEEEEES--SS- CS
PF03106_seed 2 dDgynWrKYGqKevkgsefprsYYrCtsagCpvkkkversaedpkvveitYegeHnhe 59
+Dgy+WrKYGqK+vkg+++prsYY+Ct +gC+v+k+ver+++d + v +tY g+Hnh
BnaCnng64000D 349 EDGYRWRKYGQKVVKGNPNPRSYYKCTASGCNVTKHVERASDDLTSVLTTYIGKHNHA 406
8********************************************************6 PP
>> BnaA03g48030D 1590
# score bias c-Evalue i-Evalue hmmfrom hmm to alifrom ali to envfrom env to acc
--- ------ ----- --------- --------- ------- ------- ------- ------- ------- ------- ----
1 ! 96.4 5.7 1.2e-29 4.2e-27 2 59 .. 175 231 .. 174 232 .. 0.97
2 ! 101.1 1.4 3.9e-31 1.4e-28 2 59 .. 355 412 .. 354 413 .. 0.98
Alignments for each domain:
== domain 1 score: 96.4 bits; conditional E-value: 1.2e-29
--SS-EEEEEEE--TT-SS-EEEEEE-STT---EEEEEE-SSSTTEEEEEEES--SS- CS
PF03106_seed 2 dDgynWrKYGqKevkgsefprsYYrCtsagCpvkkkversaedpkvveitYegeHnhe 59
dDgynWrKYGqK vkgse+prsYY+Ct+++C+vkkkvers+ +++++ei+Y Hnh
BnaA03g48030D 175 DDGYNWRKYGQKLVKGSEYPRSYYKCTHPNCEVKKKVERSR-EGHITEIIYVKAHNHL 231
8****************************************.***************5 PP
== domain 2 score: 101.1 bits; conditional E-value: 3.9e-31
--SS-EEEEEEE--TT-SS-EEEEEE-STT---EEEEEE-SSSTTEEEEEEES--SS- CS
PF03106_seed 2 dDgynWrKYGqKevkgsefprsYYrCtsagCpvkkkversaedpkvveitYegeHnhe 59
+Dgy+WrKYGqK+vkg+++prsYY+Ct +gC+v+k+ver+++d + v +tY g+Hnh
BnaA03g48030D 355 EDGYRWRKYGQKVVKGNPNPRSYYKCTANGCNVTKHVERASDDLTSVLTTYIGKHNHA 412
8********************************************************6 PP
>> BnaC04g41050D 1086
# score bias c-Evalue i-Evalue hmmfrom hmm to alifrom ali to envfrom env to acc
--- ------ ----- --------- --------- ------- ------- ------- ------- ------- ------- ----
1 ! 94.5 3.7 4.5e-29 1.6e-26 2 60 .] 153 210 .. 152 210 .. 0.97
2 ! 103.2 2.2 9e-32 3.2e-29 3 59 .. 297 353 .. 295 354 .. 0.97
Alignments for each domain:
== domain 1 score: 94.5 bits; conditional E-value: 4.5e-29
--SS-EEEEEEE--TT-SS-EEEEEE-STT---EEEEEE-SSSTTEEEEEEES--SS-- CS
PF03106_seed 2 dDgynWrKYGqKevkgsefprsYYrCtsagCpvkkkversaedpkvveitYegeHnhek 60
+Dgy WrKYGqK+vk+se+prsY++Ct+++C +kk ve+++ d++++ei+Y+g Hnh+k
BnaC04g41050D 153 NDGYGWRKYGQKQVKKSENPRSYFKCTYPNCVSKKIVETTS-DGQITEIIYKGGHNHPK 210
8***************************************9.***************85 PP
== domain 2 score: 103.2 bits; conditional E-value: 9e-32
-SS-EEEEEEE--TT-SS-EEEEEE-STT---EEEEEE-SSSTTEEEEEEES--SS- CS
PF03106_seed 3 DgynWrKYGqKevkgsefprsYYrCtsagCpvkkkversaedpkvveitYegeHnhe 59
Dg++WrKYGqK+vkg+++prsYY+Ct++gC v+k+versaed+++v +tYeg+Hnh+
BnaC04g41050D 297 DGFRWRKYGQKVVKGNTNPRSYYKCTYQGCGVRKQVERSAEDERAVLTTYEGRHNHD 353
9*******************************************************7 PP
>> BnaA03g13820D 1137
# score bias c-Evalue i-Evalue hmmfrom hmm to alifrom ali to envfrom env to acc
--- ------ ----- --------- --------- ------- ------- ------- ------- ------- ------- ----
1 ! 95.1 3.3 3e-29 1e-26 2 60 .] 154 211 .. 153 211 .. 0.97
2 ! 101.1 1.1 3.9e-31 1.4e-28 2 59 .. 313 370 .. 312 371 .. 0.97
Alignments for each domain:
== domain 1 score: 95.1 bits; conditional E-value: 3e-29
--SS-EEEEEEE--TT-SS-EEEEEE-STT---EEEEEE-SSSTTEEEEEEES--SS-- CS
PF03106_seed 2 dDgynWrKYGqKevkgsefprsYYrCtsagCpvkkkversaedpkvveitYegeHnhek 60
+Dgy WrKYGqK+vk+se+prsY++Ct+++C +kk ve+++ d++++ei+Y+g Hnh+k
BnaA03g13820D 154 NDGYGWRKYGQKQVKKSENPRSYFKCTYPNCVSKKIVETAS-DGQITEIIYKGGHNHPK 211
8***************************************9.***************85 PP
== domain 2 score: 101.1 bits; conditional E-value: 3.9e-31
--SS-EEEEEEE--TT-SS-EEEEEE-STT---EEEEEE-SSSTTEEEEEEES--SS- CS
PF03106_seed 2 dDgynWrKYGqKevkgsefprsYYrCtsagCpvkkkversaedpkvveitYegeHnhe 59
Dg++WrKYGqK+vkg+++pr+YY+Ct++gC v+k++ersaed+++v +tYeg+Hnh+
BnaA03g13820D 313 VDGFRWRKYGQKVVKGNTNPRNYYKCTFQGCGVRKQIERSAEDERAVLTTYEGRHNHD 370
5********************************************************7 PP
>> BnaA05g07220D 1197
# score bias c-Evalue i-Evalue hmmfrom hmm to alifrom ali to envfrom env to acc
--- ------ ----- --------- --------- ------- ------- ------- ------- ------- ------- ----
1 ! 93.6 6.2 8.7e-29 3.1e-26 3 60 .] 151 208 .. 149 208 .. 0.98
2 ! 98.9 3.1 1.9e-30 6.8e-28 2 59 .. 317 374 .. 316 375 .. 0.97
Alignments for each domain:
== domain 1 score: 93.6 bits; conditional E-value: 8.7e-29
-SS-EEEEEEE--TT-SS-EEEEEE-STT---EEEEEE-SSSTTEEEEEEES--SS-- CS
PF03106_seed 3 DgynWrKYGqKevkgsefprsYYrCtsagCpvkkkversaedpkvveitYegeHnhek 60
DgynWrKYG K+vkgs+ pr+YY+Ct+++Cpvkk+vers+ ++v ei Y+geHnh+k
BnaA05g07220D 151 DGYNWRKYGHKQVKGSDSPRGYYKCTHPKCPVKKRVERSSMGGHVSEILYQGEHNHSK 208
9*******************************************************85 PP
== domain 2 score: 98.9 bits; conditional E-value: 1.9e-30
--SS-EEEEEEE--TT-SS-EEEEEE-STT---EEEEEE-SSSTTEEEEEEES--SS- CS
PF03106_seed 2 dDgynWrKYGqKevkgsefprsYYrCtsagCpvkkkversaedpkvveitYegeHnhe 59
Dg++WrKYGqK v g+ +prsYYrCts +C+++k+ver+++dpk++++tYeg+Hnh+
BnaA05g07220D 317 GDGFKWRKYGQKAVGGNAYPRSYYRCTSVNCRARKRVERANDDPKAFITTYEGKHNHH 374
5********************************************************7 PP
>> BnaC04g08020D 1209
# score bias c-Evalue i-Evalue hmmfrom hmm to alifrom ali to envfrom env to acc
--- ------ ----- --------- --------- ------- ------- ------- ------- ------- ------- ----
1 ! 95.0 6.7 3.2e-29 1.1e-26 3 60 .] 155 211 .. 153 211 .. 0.97
2 ! 96.9 3.1 8.3e-30 2.9e-27 2 59 .. 320 377 .. 319 378 .. 0.98
Alignments for each domain:
== domain 1 score: 95.0 bits; conditional E-value: 3.2e-29
-SS-EEEEEEE--TT-SS-EEEEEE-STT---EEEEEE-SSSTTEEEEEEES--SS-- CS
PF03106_seed 3 DgynWrKYGqKevkgsefprsYYrCtsagCpvkkkversaedpkvveitYegeHnhek 60
DgynWrKYGqK+vkgs+ pr+YY+Ct+++Cpvkk+vers ++v ei+Y+geHnh+k
BnaC04g08020D 155 DGYNWRKYGQKQVKGSDSPRGYYKCTHPKCPVKKRVERSM-GGHVSEIVYQGEHNHSK 211
9***************************************.***************85 PP
== domain 2 score: 96.9 bits; conditional E-value: 8.3e-30
--SS-EEEEEEE--TT-SS-EEEEEE-STT---EEEEEE-SSSTTEEEEEEES--SS- CS
PF03106_seed 2 dDgynWrKYGqKevkgsefprsYYrCtsagCpvkkkversaedpkvveitYegeHnhe 59
+Dg++WrKYGqK v g+ +prsYYrCts +C+++k+ver++ d +++++tYeg+Hnh+
BnaC04g08020D 320 EDGFKWRKYGQKAVGGNAYPRSYYRCTSVNCRARKRVERASGDSRAFITTYEGKHNHH 377
8********************************************************7 PP
>> BnaA03g51140D 1596
# score bias c-Evalue i-Evalue hmmfrom hmm to alifrom ali to envfrom env to acc
--- ------ ----- --------- --------- ------- ------- ------- ------- ------- ------- ----
1 ! 79.4 4.8 2.3e-24 8.2e-22 2 59 .. 255 311 .. 254 312 .. 0.97
2 ! 97.5 3.0 5.2e-30 1.8e-27 3 59 .. 419 475 .. 417 476 .. 0.98
Alignments for each domain:
== domain 1 score: 79.4 bits; conditional E-value: 2.3e-24
--SS-EEEEEEE--TT-SS-EEEEEE-STT---EEEEEE-SSSTTEEEEEEES--SS- CS
PF03106_seed 2 dDgynWrKYGqKevkgsefprsYYrCtsagCpvkkkversaedpkvveitYegeHnhe 59
+DgynWrKYGqK+vk+ + +rsYYrCt+++C++kk +e+s++ +++v+i+ +g H he
BnaA03g51140D 255 RDGYNWRKYGQKQVKSPKGSRSYYRCTYSECCAKK-IECSNDSGNMVQIVTKGLHSHE 311
6********************************98.*********************8 PP
== domain 2 score: 97.5 bits; conditional E-value: 5.2e-30
-SS-EEEEEEE--TT-SS-EEEEEE-STT---EEEEEE-SSSTTEEEEEEES--SS- CS
PF03106_seed 3 DgynWrKYGqKevkgsefprsYYrCtsagCpvkkkversaedpkvveitYegeHnhe 59
Dgy+WrKYGqK+vkg+++pr+YYrCtsagCpv+k++e++ e++ +v+itY+geHnh+
BnaA03g51140D 419 DGYRWRKYGQKMVKGNPNPRNYYRCTSAGCPVRKHIETAVENTGAVVITYKGEHNHD 475
9*******************************************************7 PP
>> BnaA08g12810D 1374
# score bias c-Evalue i-Evalue hmmfrom hmm to alifrom ali to envfrom env to acc
--- ------ ----- --------- --------- ------- ------- ------- ------- ------- ------- ----
1 ! 79.4 6.3 2.4e-24 8.6e-22 2 59 .. 162 218 .. 161 219 .. 0.97
2 ! 97.3 1.7 6e-30 2.1e-27 3 59 .. 322 378 .. 320 379 .. 0.97
Alignments for each domain:
== domain 1 score: 79.4 bits; conditional E-value: 2.4e-24
--SS-EEEEEEE--TT-SS-EEEEEE-STT---EEEEEE-SSSTTEEEEEEES--SS- CS
PF03106_seed 2 dDgynWrKYGqKevkgsefprsYYrCtsagCpvkkkversaedpkvveitYegeHnhe 59
+Dgy+WrKYGqK+vk+ + +rsYYrCt+++C++kk +e+s++ ++v+ei+++g+H he
BnaA08g12810D 162 RDGYHWRKYGQKQVKSPKGSRSYYRCTYSDCCAKK-IECSNDSGNVIEIVNKGSHSHE 218
7********************************98.*********************8 PP
== domain 2 score: 97.3 bits; conditional E-value: 6e-30
-SS-EEEEEEE--TT-SS-EEEEEE-STT---EEEEEE-SSSTTEEEEEEES--SS- CS
PF03106_seed 3 DgynWrKYGqKevkgsefprsYYrCtsagCpvkkkversaedpkvveitYegeHnhe 59
Dgy+WrKYGqK+vkg+++pr+YYrCtsagC+v+k++e++ e+ ++v+itY+g Hnh+
BnaA08g12810D 322 DGYRWRKYGQKMVKGNPNPRNYYRCTSAGCSVRKHIETALENRTAVVITYKGVHNHD 378
9*******************************************************7 PP
>> BnaC07g42990D 2202
# score bias c-Evalue i-Evalue hmmfrom hmm to alifrom ali to envfrom env to acc
--- ------ ----- --------- --------- ------- ------- ------- ------- ------- ------- ----
1 ! 79.7 4.5 1.9e-24 6.6e-22 2 59 .. 166 222 .. 165 223 .. 0.97
2 ! 96.4 2.6 1.2e-29 4.2e-27 2 59 .. 329 386 .. 328 387 .. 0.98
Alignments for each domain:
== domain 1 score: 79.7 bits; conditional E-value: 1.9e-24
--SS-EEEEEEE--TT-SS-EEEEEE-STT---EEEEEE-SSSTTEEEEEEES--SS- CS
PF03106_seed 2 dDgynWrKYGqKevkgsefprsYYrCtsagCpvkkkversaedpkvveitYegeHnhe 59
+DgynWrKYGqK+vk+ + +rsYYrCt+++C++kk +e+s++ +++vei+ +g H he
BnaC07g42990D 166 RDGYNWRKYGQKQVKSPKGSRSYYRCTYSDCCAKK-IECSNDSGNMVEIVTKGLHSHE 222
6********************************98.*********************8 PP
== domain 2 score: 96.4 bits; conditional E-value: 1.2e-29
--SS-EEEEEEE--TT-SS-EEEEEE-STT---EEEEEE-SSSTTEEEEEEES--SS- CS
PF03106_seed 2 dDgynWrKYGqKevkgsefprsYYrCtsagCpvkkkversaedpkvveitYegeHnhe 59
+Dgy+WrKYGqK+vkg+++pr+YYrCtsagCpv+k++e++ +++ v+itY+geHnh+
BnaC07g42990D 329 SDGYRWRKYGQKMVKGNPNPRNYYRCTSAGCPVRKHIETAVGNTRDVVITYKGEHNHD 386
7********************************************************7 PP
>> BnaC03g67830D 1200
# score bias c-Evalue i-Evalue hmmfrom hmm to alifrom ali to envfrom env to acc
--- ------ ----- --------- --------- ------- ------- ------- ------- ------- ------- ----
1 ! 77.7 5.9 8e-24 2.8e-21 2 59 .. 103 159 .. 102 160 .. 0.97
2 ! 97.4 2.3 5.9e-30 2.1e-27 3 59 .. 264 320 .. 262 321 .. 0.97
Alignments for each domain:
== domain 1 score: 77.7 bits; conditional E-value: 8e-24
--SS-EEEEEEE--TT-SS-EEEEEE-STT---EEEEEE-SSSTTEEEEEEES--SS- CS
PF03106_seed 2 dDgynWrKYGqKevkgsefprsYYrCtsagCpvkkkversaedpkvveitYegeHnhe 59
+Dgy+WrKYGqK vk+ + +rsYYrCt+++C++kk +e+s++ ++v+ei+++g+H he
BnaC03g67830D 103 RDGYHWRKYGQKRVKSPRGSRSYYRCTYSDCCAKK-IECSNDSGNVIEIVNKGSHSHE 159
7********************************98.*********************8 PP
== domain 2 score: 97.4 bits; conditional E-value: 5.9e-30
-SS-EEEEEEE--TT-SS-EEEEEE-STT---EEEEEE-SSSTTEEEEEEES--SS- CS
PF03106_seed 3 DgynWrKYGqKevkgsefprsYYrCtsagCpvkkkversaedpkvveitYegeHnhe 59
Dgy+WrKYGqK+vkg+++pr+YYrCtsagC+v+k++e++ e+ ++v+itY+g Hnh+
BnaC03g67830D 264 DGYRWRKYGQKMVKGNPNPRNYYRCTSAGCSVRKHIETAVENRTAVVITYKGVHNHD 320
9*******************************************************7 PP
>> BnaC08g11240D 885
# score bias c-Evalue i-Evalue hmmfrom hmm to alifrom ali to envfrom env to acc
--- ------ ----- --------- --------- ------- ------- ------- ------- ------- ------- ----
1 ! 110.1 3.3 6.3e-34 2.2e-31 2 59 .. 158 215 .. 157 216 .. 0.98
Alignments for each domain:
== domain 1 score: 110.1 bits; conditional E-value: 6.3e-34
--SS-EEEEEEE--TT-SS-EEEEEE-STT---EEEEEE-SSSTTEEEEEEES--SS- CS
PF03106_seed 2 dDgynWrKYGqKevkgsefprsYYrCtsagCpvkkkversaedpkvveitYegeHnhe 59
+Dgy+WrKYGqK vk+s++prsYYrCt+++C+vkk+vers +dp+vv++tYeg+Hnh+
BnaC08g11240D 158 EDGYRWRKYGQKAVKNSPYPRSYYRCTTQKCNVKKQVERSLQDPTVVITTYEGQHNHP 215
8********************************************************7 PP
>> BnaC07g27590D 1332
# score bias c-Evalue i-Evalue hmmfrom hmm to alifrom ali to envfrom env to acc
--- ------ ----- --------- --------- ------- ------- ------- ------- ------- ------- ----
1 ! 39.5 0.4 6.6e-12 2.3e-09 26 60 .] 202 235 .. 194 235 .. 0.94
2 ! 72.1 0.7 4.5e-22 1.6e-19 1 59 [. 319 373 .. 319 374 .. 0.94
Alignments for each domain:
== domain 1 score: 39.5 bits; conditional E-value: 6.6e-12
EE-STT---EEEEEE-SSSTTEEEEEEES--SS-- CS
PF03106_seed 26 rCtsagCpvkkkversaedpkvveitYegeHnhek 60
+Ct+++Cp+kkkve+s +++++e++Y+g+Hnh+k
BnaC07g27590D 202 KCTYPNCPTKKKVETSL-EGQITETVYKGSHNHPK 235
9****************.***************85 PP
== domain 2 score: 72.1 bits; conditional E-value: 4.5e-22
---SS-EEEEEEE--TT-SS-EEEEEE-STT---EEEEEE-SSSTTEEEEEEES--SS- CS
PF03106_seed 1 ldDgynWrKYGqKevkgsefprsYYrCtsagCpvkkkversaedpkvveitYegeHnhe 59
ldDgy+WrKYGqK+ + Y+Ct++gCpv+k+ver+++d ++v++tYeg+Hnh+
BnaC07g27590D 319 LDDGYRWRKYGQKVLLQ----LVVYKCTTPGCPVRKHVERASHDMRAVITTYEGKHNHD 373
59***********9976....567**********************************7 PP
>> BnaC07g35130D 939
# score bias c-Evalue i-Evalue hmmfrom hmm to alifrom ali to envfrom env to acc
--- ------ ----- --------- --------- ------- ------- ------- ------- ------- ------- ----
1 ! 108.4 3.7 2.1e-33 7.4e-31 2 59 .. 166 223 .. 165 224 .. 0.98
Alignments for each domain:
== domain 1 score: 108.4 bits; conditional E-value: 2.1e-33
--SS-EEEEEEE--TT-SS-EEEEEE-STT---EEEEEE-SSSTTEEEEEEES--SS- CS
PF03106_seed 2 dDgynWrKYGqKevkgsefprsYYrCtsagCpvkkkversaedpkvveitYegeHnhe 59
+Dgy+WrKYGqK vk+s++prsYYrCt+++C+vkk+vers +dp+vv++tYeg+Hnh+
BnaC07g35130D 166 EDGYRWRKYGQKAVKNSPYPRSYYRCTTQKCNVKKRVERSFQDPTVVITTYEGQHNHP 223
8********************************************************7 PP
>> BnaA08g08590D 885
# score bias c-Evalue i-Evalue hmmfrom hmm to alifrom ali to envfrom env to acc
--- ------ ----- --------- --------- ------- ------- ------- ------- ------- ------- ----
1 ! 108.9 3.2 1.5e-33 5.1e-31 2 59 .. 158 215 .. 157 216 .. 0.98
Alignments for each domain:
== domain 1 score: 108.9 bits; conditional E-value: 1.5e-33
--SS-EEEEEEE--TT-SS-EEEEEE-STT---EEEEEE-SSSTTEEEEEEES--SS- CS
PF03106_seed 2 dDgynWrKYGqKevkgsefprsYYrCtsagCpvkkkversaedpkvveitYegeHnhe 59
+Dgy+WrKYGqK vk+s++prsYYrCt+++C+vkk+vers +dp+vv++tYeg+Hnh+
BnaA08g08590D 158 EDGYRWRKYGQKAVKNSPYPRSYYRCTTQKCNVKKRVERSLQDPTVVITTYEGQHNHP 215
8********************************************************7 PP
>> BnaC05g22810D 822
# score bias c-Evalue i-Evalue hmmfrom hmm to alifrom ali to envfrom env to acc
--- ------ ----- --------- --------- ------- ------- ------- ------- ------- ------- ----
1 ! 108.2 3.2 2.5e-33 8.9e-31 2 59 .. 133 190 .. 132 191 .. 0.98
Alignments for each domain:
== domain 1 score: 108.2 bits; conditional E-value: 2.5e-33
--SS-EEEEEEE--TT-SS-EEEEEE-STT---EEEEEE-SSSTTEEEEEEES--SS- CS
PF03106_seed 2 dDgynWrKYGqKevkgsefprsYYrCtsagCpvkkkversaedpkvveitYegeHnhe 59
+Dgy+WrKYGqK vk+s++prsYYrCt+++C+vkk++ers++dp++v++tYeg+Hnh+
BnaC05g22810D 133 EDGYRWRKYGQKAVKDSPYPRSYYRCTTQKCNVKKRLERSSQDPSIVITTYEGKHNHP 190
8********************************************************7 PP
>> BnaC02g39170D 1176
# score bias c-Evalue i-Evalue hmmfrom hmm to alifrom ali to envfrom env to acc
--- ------ ----- --------- --------- ------- ------- ------- ------- ------- ------- ----
1 ! 107.1 2.2 5.5e-33 2e-30 1 59 [. 211 269 .. 211 270 .. 0.98
Alignments for each domain:
== domain 1 score: 107.1 bits; conditional E-value: 5.5e-33
---SS-EEEEEEE--TT-SS-EEEEEE-STT---EEEEEE-SSSTTEEEEEEES--SS- CS
PF03106_seed 1 ldDgynWrKYGqKevkgsefprsYYrCtsagCpvkkkversaedpkvveitYegeHnhe 59
ldDgy+WrKYGqK vk+s++prsYYrCt+ gC vkk+vers++dp++v +tYeg+H+h+
BnaC02g39170D 211 LDDGYRWRKYGQKAVKNSPYPRSYYRCTTVGCGVKKRVERSSDDPSIVMTTYEGQHTHP 269
59********************************************************8 PP
>> BnaA09g26610D 822
# score bias c-Evalue i-Evalue hmmfrom hmm to alifrom ali to envfrom env to acc
--- ------ ----- --------- --------- ------- ------- ------- ------- ------- ------- ----
1 ! 107.8 2.4 3.3e-33 1.2e-30 2 59 .. 133 190 .. 132 191 .. 0.98
Alignments for each domain:
== domain 1 score: 107.8 bits; conditional E-value: 3.3e-33
--SS-EEEEEEE--TT-SS-EEEEEE-STT---EEEEEE-SSSTTEEEEEEES--SS- CS
PF03106_seed 2 dDgynWrKYGqKevkgsefprsYYrCtsagCpvkkkversaedpkvveitYegeHnhe 59
+Dgy+WrKYGqK vk+s++prsYYrCt++ C+vkk+vers +dp++v++tYeg+Hnh+
BnaA09g26610D 133 EDGYRWRKYGQKAVKDSPYPRSYYRCTTQICNVKKRVERSFQDPSIVITTYEGKHNHP 190
8********************************************************7 PP
>> BnaA04g26970D 975
# score bias c-Evalue i-Evalue hmmfrom hmm to alifrom ali to envfrom env to acc
--- ------ ----- --------- --------- ------- ------- ------- ------- ------- ------- ----
1 ! 106.4 2.0 8.9e-33 3.1e-30 2 59 .. 164 221 .. 163 222 .. 0.98
Alignments for each domain:
== domain 1 score: 106.4 bits; conditional E-value: 8.9e-33
--SS-EEEEEEE--TT-SS-EEEEEE-STT---EEEEEE-SSSTTEEEEEEES--SS- CS
PF03106_seed 2 dDgynWrKYGqKevkgsefprsYYrCtsagCpvkkkversaedpkvveitYegeHnhe 59
+Dgy+WrKYGqK vk+s+fprsYYrCt+a+C+vkk+vers +dp++v++tYeg+H+h+
BnaA04g26970D 164 EDGYRWRKYGQKAVKNSPFPRSYYRCTTASCNVKKRVERSFRDPSTVVTTYEGQHTHN 221
8********************************************************7 PP
>> BnaC04g51410D 1002
# score bias c-Evalue i-Evalue hmmfrom hmm to alifrom ali to envfrom env to acc
--- ------ ----- --------- --------- ------- ------- ------- ------- ------- ------- ----
1 ! 106.3 2.0 9.3e-33 3.3e-30 2 59 .. 173 230 .. 172 231 .. 0.98
Alignments for each domain:
== domain 1 score: 106.3 bits; conditional E-value: 9.3e-33
--SS-EEEEEEE--TT-SS-EEEEEE-STT---EEEEEE-SSSTTEEEEEEES--SS- CS
PF03106_seed 2 dDgynWrKYGqKevkgsefprsYYrCtsagCpvkkkversaedpkvveitYegeHnhe 59
+Dgy+WrKYGqK vk+s+fprsYYrCt+a+C+vkk+vers +dp++v++tYeg+H+h+
BnaC04g51410D 173 EDGYRWRKYGQKAVKNSPFPRSYYRCTTASCNVKKRVERSFRDPSTVVTTYEGQHTHN 230
8********************************************************7 PP
>> BnaA01g08990D 927
# score bias c-Evalue i-Evalue hmmfrom hmm to alifrom ali to envfrom env to acc
--- ------ ----- --------- --------- ------- ------- ------- ------- ------- ------- ----
1 ! 105.8 3.0 1.4e-32 4.8e-30 2 59 .. 165 222 .. 164 223 .. 0.98
Alignments for each domain:
== domain 1 score: 105.8 bits; conditional E-value: 1.4e-32
--SS-EEEEEEE--TT-SS-EEEEEE-STT---EEEEEE-SSSTTEEEEEEES--SS- CS
PF03106_seed 2 dDgynWrKYGqKevkgsefprsYYrCtsagCpvkkkversaedpkvveitYegeHnhe 59
+Dgy+WrKYGqK vk+s +prsYYrCt+++C+vkk+vers +dp+vv++tYeg+Hnh+
BnaA01g08990D 165 EDGYRWRKYGQKAVKNSIYPRSYYRCTTQRCNVKKRVERSFQDPTVVITTYEGQHNHP 222
8********************************************************7 PP
>> BnaC04g00310D 942
# score bias c-Evalue i-Evalue hmmfrom hmm to alifrom ali to envfrom env to acc
--- ------ ----- --------- --------- ------- ------- ------- ------- ------- ------- ----
1 ! 105.7 1.9 1.4e-32 5.1e-30 2 58 .. 155 211 .. 154 213 .. 0.98
Alignments for each domain:
== domain 1 score: 105.7 bits; conditional E-value: 1.4e-32
--SS-EEEEEEE--TT-SS-EEEEEE-STT---EEEEEE-SSSTTEEEEEEES--SS CS
PF03106_seed 2 dDgynWrKYGqKevkgsefprsYYrCtsagCpvkkkversaedpkvveitYegeHnh 58
+Dgy+WrKYGqK vk+s+fprsYYrCt+a+C+vkk+vers +dp++v++tYeg+H+h
BnaC04g00310D 155 EDGYRWRKYGQKAVKNSPFPRSYYRCTTASCNVKKRVERSFRDPSTVVTTYEGQHTH 211
8******************************************************** PP
>> BnaA05g00620D 951
# score bias c-Evalue i-Evalue hmmfrom hmm to alifrom ali to envfrom env to acc
--- ------ ----- --------- --------- ------- ------- ------- ------- ------- ------- ----
1 ! 105.7 1.9 1.5e-32 5.2e-30 2 58 .. 155 211 .. 154 213 .. 0.98
Alignments for each domain:
== domain 1 score: 105.7 bits; conditional E-value: 1.5e-32
--SS-EEEEEEE--TT-SS-EEEEEE-STT---EEEEEE-SSSTTEEEEEEES--SS CS
PF03106_seed 2 dDgynWrKYGqKevkgsefprsYYrCtsagCpvkkkversaedpkvveitYegeHnh 58
+Dgy+WrKYGqK vk+s+fprsYYrCt+a+C+vkk+vers +dp++v++tYeg+H+h
BnaA05g00620D 155 EDGYRWRKYGQKAVKNSPFPRSYYRCTTASCNVKKRVERSFRDPSTVVTTYEGQHTH 211
8******************************************************** PP
>> BnaA07g27840D 885
# score bias c-Evalue i-Evalue hmmfrom hmm to alifrom ali to envfrom env to acc
--- ------ ----- --------- --------- ------- ------- ------- ------- ------- ------- ----
1 ! 105.3 3.6 2e-32 7.1e-30 2 59 .. 151 208 .. 150 209 .. 0.98
Alignments for each domain:
== domain 1 score: 105.3 bits; conditional E-value: 2e-32
--SS-EEEEEEE--TT-SS-EEEEEE-STT---EEEEEE-SSSTTEEEEEEES--SS- CS
PF03106_seed 2 dDgynWrKYGqKevkgsefprsYYrCtsagCpvkkkversaedpkvveitYegeHnhe 59
+Dgy+WrKYGqK vk+s+fprsYYrCt ++C+vkk+vers+edp++v++tYeg+H h+
BnaA07g27840D 151 EDGYRWRKYGQKAVKNSPFPRSYYRCTNSRCTVKKRVERSSEDPSIVITTYEGQHCHQ 208
8********************************************************7 PP
>> BnaC06g30480D 885
# score bias c-Evalue i-Evalue hmmfrom hmm to alifrom ali to envfrom env to acc
--- ------ ----- --------- --------- ------- ------- ------- ------- ------- ------- ----
1 ! 105.3 3.6 2e-32 7.1e-30 2 59 .. 151 208 .. 150 209 .. 0.98
Alignments for each domain:
== domain 1 score: 105.3 bits; conditional E-value: 2e-32
--SS-EEEEEEE--TT-SS-EEEEEE-STT---EEEEEE-SSSTTEEEEEEES--SS- CS
PF03106_seed 2 dDgynWrKYGqKevkgsefprsYYrCtsagCpvkkkversaedpkvveitYegeHnhe 59
+Dgy+WrKYGqK vk+s+fprsYYrCt ++C+vkk+vers+edp++v++tYeg+H h+
BnaC06g30480D 151 EDGYRWRKYGQKAVKNSPFPRSYYRCTNSRCTVKKRVERSSEDPSIVITTYEGQHCHQ 208
8********************************************************7 PP
>> BnaC07g27240D 1200
# score bias c-Evalue i-Evalue hmmfrom hmm to alifrom ali to envfrom env to acc
--- ------ ----- --------- --------- ------- ------- ------- ------- ------- ------- ----
1 ! 106.3 1.7 9.9e-33 3.5e-30 1 59 [. 220 278 .. 220 279 .. 0.98
Alignments for each domain:
== domain 1 score: 106.3 bits; conditional E-value: 9.9e-33
---SS-EEEEEEE--TT-SS-EEEEEE-STT---EEEEEE-SSSTTEEEEEEES--SS- CS
PF03106_seed 1 ldDgynWrKYGqKevkgsefprsYYrCtsagCpvkkkversaedpkvveitYegeHnhe 59
ldDgy+WrKYGqK vk+s++prsYYrCt+ gC vkk+vers++dp++v +tYeg+H h+
BnaC07g27240D 220 LDDGYRWRKYGQKAVKNSPYPRSYYRCTTVGCGVKKRVERSSDDPSIVMTTYEGQHSHP 278
59********************************************************7 PP
>> BnaCnng26190D 897
# score bias c-Evalue i-Evalue hmmfrom hmm to alifrom ali to envfrom env to acc
--- ------ ----- --------- --------- ------- ------- ------- ------- ------- ------- ----
1 ! 105.2 3.6 2.1e-32 7.3e-30 2 59 .. 157 214 .. 156 215 .. 0.98
Alignments for each domain:
== domain 1 score: 105.2 bits; conditional E-value: 2.1e-32
--SS-EEEEEEE--TT-SS-EEEEEE-STT---EEEEEE-SSSTTEEEEEEES--SS- CS
PF03106_seed 2 dDgynWrKYGqKevkgsefprsYYrCtsagCpvkkkversaedpkvveitYegeHnhe 59
+Dgy+WrKYGqK vk+s+fprsYYrCt ++C+vkk+vers+edp++v++tYeg+H h+
BnaCnng26190D 157 EDGYRWRKYGQKAVKNSPFPRSYYRCTNSRCTVKKRVERSSEDPSIVITTYEGQHCHQ 214
8********************************************************7 PP
>> BnaAnng39820D 333
# score bias c-Evalue i-Evalue hmmfrom hmm to alifrom ali to envfrom env to acc
--- ------ ----- --------- --------- ------- ------- ------- ------- ------- ------- ----
1 ! 105.2 3.2 2.1e-32 7.3e-30 1 59 [. 31 89 .. 31 90 .. 0.98
Alignments for each domain:
== domain 1 score: 105.2 bits; conditional E-value: 2.1e-32
---SS-EEEEEEE--TT-SS-EEEEEE-STT---EEEEEE-SSSTTEEEEEEES--SS- CS
PF03106_seed 1 ldDgynWrKYGqKevkgsefprsYYrCtsagCpvkkkversaedpkvveitYegeHnhe 59
ldDgy+WrKYGqK+vk++++prsYYrCt+++C+vkk+ver a+dp++v++tYeg+H h+
BnaAnng39820D 31 LDDGYRWRKYGQKVVKNTQHPRSYYRCTQEKCRVKKRVERLADDPRMVITTYEGRHLHS 89
59*******************************************************97 PP
>> BnaC01g10570D 939
# score bias c-Evalue i-Evalue hmmfrom hmm to alifrom ali to envfrom env to acc
--- ------ ----- --------- --------- ------- ------- ------- ------- ------- ------- ----
1 ! 105.8 3.0 1.4e-32 4.9e-30 2 59 .. 166 223 .. 165 224 .. 0.98
Alignments for each domain:
== domain 1 score: 105.8 bits; conditional E-value: 1.4e-32
--SS-EEEEEEE--TT-SS-EEEEEE-STT---EEEEEE-SSSTTEEEEEEES--SS- CS
PF03106_seed 2 dDgynWrKYGqKevkgsefprsYYrCtsagCpvkkkversaedpkvveitYegeHnhe 59
+Dgy+WrKYGqK vk+s +prsYYrCt+++C+vkk+vers +dp+vv++tYeg+Hnh+
BnaC01g10570D 166 EDGYRWRKYGQKAVKNSIYPRSYYRCTTQRCNVKKRVERSFQDPTVVITTYEGQHNHP 223
8********************************************************7 PP
>> BnaA10g20210D 444
# score bias c-Evalue i-Evalue hmmfrom hmm to alifrom ali to envfrom env to acc
--- ------ ----- --------- --------- ------- ------- ------- ------- ------- ------- ----
1 ! 104.7 3.1 2.9e-32 1e-29 1 59 [. 68 126 .. 68 127 .. 0.98
Alignments for each domain:
== domain 1 score: 104.7 bits; conditional E-value: 2.9e-32
---SS-EEEEEEE--TT-SS-EEEEEE-STT---EEEEEE-SSSTTEEEEEEES--SS- CS
PF03106_seed 1 ldDgynWrKYGqKevkgsefprsYYrCtsagCpvkkkversaedpkvveitYegeHnhe 59
ldDgy+WrKYGqK vk+++fprsYYrCt+ gC+vkk+v+r ++d++vv++tYeg H h+
BnaA10g20210D 68 LDDGYRWRKYGQKAVKNNKFPRSYYRCTHGGCNVKKQVQRLTSDQEVVVTTYEGVHSHP 126
59********************************************************7 PP
>> BnaA02g14710D 930
# score bias c-Evalue i-Evalue hmmfrom hmm to alifrom ali to envfrom env to acc
--- ------ ----- --------- --------- ------- ------- ------- ------- ------- ------- ----
1 ! 104.3 2.2 4.1e-32 1.4e-29 2 59 .. 158 215 .. 157 216 .. 0.98
Alignments for each domain:
== domain 1 score: 104.3 bits; conditional E-value: 4.1e-32
--SS-EEEEEEE--TT-SS-EEEEEE-STT---EEEEEE-SSSTTEEEEEEES--SS- CS
PF03106_seed 2 dDgynWrKYGqKevkgsefprsYYrCtsagCpvkkkversaedpkvveitYegeHnhe 59
+Dgy+WrKYGqK vk+s+fprsY+rCt ++C+vkk+vers+edp++v++tYeg+H h+
BnaA02g14710D 158 EDGYRWRKYGQKAVKNSPFPRSYFRCTNSRCTVKKRVERSSEDPSIVITTYEGQHCHQ 215
8********************************************************7 PP
>> BnaA03g04160D 444
# score bias c-Evalue i-Evalue hmmfrom hmm to alifrom ali to envfrom env to acc
--- ------ ----- --------- --------- ------- ------- ------- ------- ------- ------- ----
1 ! 104.4 2.9 3.8e-32 1.4e-29 1 59 [. 67 125 .. 67 126 .. 0.98
Alignments for each domain:
== domain 1 score: 104.4 bits; conditional E-value: 3.8e-32
---SS-EEEEEEE--TT-SS-EEEEEE-STT---EEEEEE-SSSTTEEEEEEES--SS- CS
PF03106_seed 1 ldDgynWrKYGqKevkgsefprsYYrCtsagCpvkkkversaedpkvveitYegeHnhe 59
ldDgy+WrKYGqK vk+++fprsYYrCt+agC+vkk+v+r ++d++vv++tYeg H h
BnaA03g04160D 67 LDDGYRWRKYGQKAVKNNTFPRSYYRCTYAGCNVKKQVQRLTSDQEVVVTTYEGVHSHA 125
59********************************************************6 PP
>> BnaC03g05760D 444
# score bias c-Evalue i-Evalue hmmfrom hmm to alifrom ali to envfrom env to acc
--- ------ ----- --------- --------- ------- ------- ------- ------- ------- ------- ----
1 ! 104.4 2.9 3.8e-32 1.4e-29 1 59 [. 67 125 .. 67 126 .. 0.98
Alignments for each domain:
== domain 1 score: 104.4 bits; conditional E-value: 3.8e-32
---SS-EEEEEEE--TT-SS-EEEEEE-STT---EEEEEE-SSSTTEEEEEEES--SS- CS
PF03106_seed 1 ldDgynWrKYGqKevkgsefprsYYrCtsagCpvkkkversaedpkvveitYegeHnhe 59
ldDgy+WrKYGqK vk+++fprsYYrCt+agC+vkk+v+r ++d++vv++tYeg H h
BnaC03g05760D 67 LDDGYRWRKYGQKAVKNNTFPRSYYRCTYAGCNVKKQVQRLTSDQEVVVTTYEGVHSHA 125
59********************************************************6 PP
>> BnaC07g09430D 855
# score bias c-Evalue i-Evalue hmmfrom hmm to alifrom ali to envfrom env to acc
--- ------ ----- --------- --------- ------- ------- ------- ------- ------- ------- ----
1 ! 105.1 4.1 2.3e-32 8.1e-30 2 59 .. 141 198 .. 140 199 .. 0.98
Alignments for each domain:
== domain 1 score: 105.1 bits; conditional E-value: 2.3e-32
--SS-EEEEEEE--TT-SS-EEEEEE-STT---EEEEEE-SSSTTEEEEEEES--SS- CS
PF03106_seed 2 dDgynWrKYGqKevkgsefprsYYrCtsagCpvkkkversaedpkvveitYegeHnhe 59
+Dgy+WrKYGqK vk+s++prsYYrCt ++C+vkk+vers +dp++v++tYeg+H h+
BnaC07g09430D 141 EDGYRWRKYGQKAVKNSPYPRSYYRCTAQKCNVKKRVERSFQDPSIVITTYEGKHYHP 198
8********************************************************7 PP
>> BnaAnng41650D 969
# score bias c-Evalue i-Evalue hmmfrom hmm to alifrom ali to envfrom env to acc
--- ------ ----- --------- --------- ------- ------- ------- ------- ------- ------- ----
1 ! 104.9 2.7 2.6e-32 9.1e-30 1 59 [. 176 234 .. 176 235 .. 0.98
Alignments for each domain:
== domain 1 score: 104.9 bits; conditional E-value: 2.6e-32
---SS-EEEEEEE--TT-SS-EEEEEE-STT---EEEEEE-SSSTTEEEEEEES--SS- CS
PF03106_seed 1 ldDgynWrKYGqKevkgsefprsYYrCtsagCpvkkkversaedpkvveitYegeHnhe 59
ldDgy+WrKYGqK vk+s++prsYYrCt+ gC vkk+vers++dp +v +tYeg+H+h+
BnaAnng41650D 176 LDDGYRWRKYGQKAVKNSPYPRSYYRCTTVGCGVKKRVERSSDDPYIVMTTYEGQHTHP 234
59********************************************************7 PP
>> BnaC06g25390D 864
# score bias c-Evalue i-Evalue hmmfrom hmm to alifrom ali to envfrom env to acc
--- ------ ----- --------- --------- ------- ------- ------- ------- ------- ------- ----
1 ! 103.7 4.1 6.2e-32 2.2e-29 2 59 .. 145 202 .. 144 203 .. 0.98
Alignments for each domain:
== domain 1 score: 103.7 bits; conditional E-value: 6.2e-32
--SS-EEEEEEE--TT-SS-EEEEEE-STT---EEEEEE-SSSTTEEEEEEES--SS- CS
PF03106_seed 2 dDgynWrKYGqKevkgsefprsYYrCtsagCpvkkkversaedpkvveitYegeHnhe 59
+Dgy+WrKYGqK vk+s fprsYYrCt ++C+vkk+vers+edp++v++tYeg+H h+
BnaC06g25390D 145 EDGYRWRKYGQKAVKNSSFPRSYYRCTNSRCTVKKRVERSSEDPSIVITTYEGQHCHQ 202
8********************************************************7 PP
>> BnaC09g44020D 444
# score bias c-Evalue i-Evalue hmmfrom hmm to alifrom ali to envfrom env to acc
--- ------ ----- --------- --------- ------- ------- ------- ------- ------- ------- ----
1 ! 104.1 3.3 4.8e-32 1.7e-29 1 59 [. 68 126 .. 68 127 .. 0.98
Alignments for each domain:
== domain 1 score: 104.1 bits; conditional E-value: 4.8e-32
---SS-EEEEEEE--TT-SS-EEEEEE-STT---EEEEEE-SSSTTEEEEEEES--SS- CS
PF03106_seed 1 ldDgynWrKYGqKevkgsefprsYYrCtsagCpvkkkversaedpkvveitYegeHnhe 59
ldDgy+WrKYGqK vk+++fprsYYrCt+ gC+vkk+v+r ++d++vv++tYeg H h+
BnaC09g44020D 68 LDDGYRWRKYGQKAVKNNKFPRSYYRCTYGGCNVKKQVQRLTSDQEVVVTTYEGVHSHP 126
59********************************************************7 PP
>> BnaA07g24310D 870
# score bias c-Evalue i-Evalue hmmfrom hmm to alifrom ali to envfrom env to acc
--- ------ ----- --------- --------- ------- ------- ------- ------- ------- ------- ----
1 ! 103.7 4.1 6.3e-32 2.2e-29 2 59 .. 147 204 .. 146 205 .. 0.98
Alignments for each domain:
== domain 1 score: 103.7 bits; conditional E-value: 6.3e-32
--SS-EEEEEEE--TT-SS-EEEEEE-STT---EEEEEE-SSSTTEEEEEEES--SS- CS
PF03106_seed 2 dDgynWrKYGqKevkgsefprsYYrCtsagCpvkkkversaedpkvveitYegeHnhe 59
+Dgy+WrKYGqK vk+s fprsYYrCt ++C+vkk+vers+edp++v++tYeg+H h+
BnaA07g24310D 147 EDGYRWRKYGQKAVKNSSFPRSYYRCTNSRCTVKKRVERSSEDPSIVITTYEGQHCHQ 204
8********************************************************7 PP
>> BnaC03g24960D 573
# score bias c-Evalue i-Evalue hmmfrom hmm to alifrom ali to envfrom env to acc
--- ------ ----- --------- --------- ------- ------- ------- ------- ------- ------- ----
1 ! 103.2 4.7 8.6e-32 3e-29 1 58 [. 115 172 .. 115 174 .. 0.98
Alignments for each domain:
== domain 1 score: 103.2 bits; conditional E-value: 8.6e-32
---SS-EEEEEEE--TT-SS-EEEEEE-STT---EEEEEE-SSSTTEEEEEEES--SS CS
PF03106_seed 1 ldDgynWrKYGqKevkgsefprsYYrCtsagCpvkkkversaedpkvveitYegeHnh 58
ldDgy+WrKYGqK+vk+s +prsYYrCt+++C+vkk+ver +ed ++v++tYeg+Hnh
BnaC03g24960D 115 LDDGYKWRKYGQKVVKNSLHPRSYYRCTHNNCRVKKRVERLSEDCRMVITTYEGRHNH 172
59******************************************************** PP
>> BnaC03g20650D 969
# score bias c-Evalue i-Evalue hmmfrom hmm to alifrom ali to envfrom env to acc
--- ------ ----- --------- --------- ------- ------- ------- ------- ------- ------- ----
1 ! 103.5 1.4 7.4e-32 2.6e-29 2 59 .. 242 299 .. 241 300 .. 0.98
Alignments for each domain:
== domain 1 score: 103.5 bits; conditional E-value: 7.4e-32
--SS-EEEEEEE--TT-SS-EEEEEE-STT---EEEEEE-SSSTTEEEEEEES--SS- CS
PF03106_seed 2 dDgynWrKYGqKevkgsefprsYYrCtsagCpvkkkversaedpkvveitYegeHnhe 59
+Dg++WrKYGqK+v g+ +prsYYrCtsa+C+++k+ver+++dp+++++tYeg+Hnh+
BnaC03g20650D 242 EDGFRWRKYGQKVVGGNAHPRSYYRCTSANCRARKHVERASDDPRAFITTYEGKHNHH 299
8********************************************************7 PP
>> BnaA03g17130D 972
# score bias c-Evalue i-Evalue hmmfrom hmm to alifrom ali to envfrom env to acc
--- ------ ----- --------- --------- ------- ------- ------- ------- ------- ------- ----
1 ! 103.5 1.4 7.4e-32 2.6e-29 2 59 .. 243 300 .. 242 301 .. 0.98
Alignments for each domain:
== domain 1 score: 103.5 bits; conditional E-value: 7.4e-32
--SS-EEEEEEE--TT-SS-EEEEEE-STT---EEEEEE-SSSTTEEEEEEES--SS- CS
PF03106_seed 2 dDgynWrKYGqKevkgsefprsYYrCtsagCpvkkkversaedpkvveitYegeHnhe 59
+Dg++WrKYGqK+v g+ +prsYYrCtsa+C+++k+ver+++dp+++++tYeg+Hnh+
BnaA03g17130D 243 EDGFRWRKYGQKVVGGNAHPRSYYRCTSANCRARKHVERASDDPRAFITTYEGKHNHH 300
8********************************************************7 PP
>> BnaA03g17120D 972
# score bias c-Evalue i-Evalue hmmfrom hmm to alifrom ali to envfrom env to acc
--- ------ ----- --------- --------- ------- ------- ------- ------- ------- ------- ----
1 ! 103.5 1.4 7.4e-32 2.6e-29 2 59 .. 243 300 .. 242 301 .. 0.98
Alignments for each domain:
== domain 1 score: 103.5 bits; conditional E-value: 7.4e-32
--SS-EEEEEEE--TT-SS-EEEEEE-STT---EEEEEE-SSSTTEEEEEEES--SS- CS
PF03106_seed 2 dDgynWrKYGqKevkgsefprsYYrCtsagCpvkkkversaedpkvveitYegeHnhe 59
+Dg++WrKYGqK+v g+ +prsYYrCtsa+C+++k+ver+++dp+++++tYeg+Hnh+
BnaA03g17120D 243 EDGFRWRKYGQKVVGGNAHPRSYYRCTSANCRARKHVERASDDPRAFITTYEGKHNHH 300
8********************************************************7 PP
>> BnaC02g32270D 942
# score bias c-Evalue i-Evalue hmmfrom hmm to alifrom ali to envfrom env to acc
--- ------ ----- --------- --------- ------- ------- ------- ------- ------- ------- ----
1 ! 104.3 5.4 4e-32 1.4e-29 2 59 .. 176 233 .. 175 234 .. 0.98
Alignments for each domain:
== domain 1 score: 104.3 bits; conditional E-value: 4e-32
--SS-EEEEEEE--TT-SS-EEEEEE-STT---EEEEEE-SSSTTEEEEEEES--SS- CS
PF03106_seed 2 dDgynWrKYGqKevkgsefprsYYrCtsagCpvkkkversaedpkvveitYegeHnhe 59
+Dgy+WrKYGqK vk+s++prsYYrCt+++C+vkk+vers +dp+vv++tYe++Hnh+
BnaC02g32270D 176 EDGYRWRKYGQKAVKNSPYPRSYYRCTTQKCNVKKRVERSYQDPTVVITTYESQHNHP 233
8********************************************************7 PP
>> BnaA02g24470D 954
# score bias c-Evalue i-Evalue hmmfrom hmm to alifrom ali to envfrom env to acc
--- ------ ----- --------- --------- ------- ------- ------- ------- ------- ------- ----
1 ! 104.3 5.4 4.1e-32 1.5e-29 2 59 .. 180 237 .. 179 238 .. 0.98
Alignments for each domain:
== domain 1 score: 104.3 bits; conditional E-value: 4.1e-32
--SS-EEEEEEE--TT-SS-EEEEEE-STT---EEEEEE-SSSTTEEEEEEES--SS- CS
PF03106_seed 2 dDgynWrKYGqKevkgsefprsYYrCtsagCpvkkkversaedpkvveitYegeHnhe 59
+Dgy+WrKYGqK vk+s++prsYYrCt+++C+vkk+vers +dp+vv++tYe++Hnh+
BnaA02g24470D 180 EDGYRWRKYGQKAVKNSPYPRSYYRCTTQKCNVKKRVERSYQDPTVVITTYESQHNHP 237
8********************************************************7 PP
>> BnaA06g36020D 972
# score bias c-Evalue i-Evalue hmmfrom hmm to alifrom ali to envfrom env to acc
--- ------ ----- --------- --------- ------- ------- ------- ------- ------- ------- ----
1 ! 104.2 5.4 4.2e-32 1.5e-29 2 59 .. 180 237 .. 179 238 .. 0.98
Alignments for each domain:
== domain 1 score: 104.2 bits; conditional E-value: 4.2e-32
--SS-EEEEEEE--TT-SS-EEEEEE-STT---EEEEEE-SSSTTEEEEEEES--SS- CS
PF03106_seed 2 dDgynWrKYGqKevkgsefprsYYrCtsagCpvkkkversaedpkvveitYegeHnhe 59
+Dgy+WrKYGqK vk+s++prsYYrCt+++C+vkk+vers +dp+vv++tYe++Hnh+
BnaA06g36020D 180 EDGYRWRKYGQKAVKNSPYPRSYYRCTTQKCNVKKRVERSYQDPTVVITTYESQHNHP 237
8********************************************************7 PP
>> BnaC07g19090D 972
# score bias c-Evalue i-Evalue hmmfrom hmm to alifrom ali to envfrom env to acc
--- ------ ----- --------- --------- ------- ------- ------- ------- ------- ------- ----
1 ! 104.2 5.4 4.2e-32 1.5e-29 2 59 .. 180 237 .. 179 238 .. 0.98
Alignments for each domain:
== domain 1 score: 104.2 bits; conditional E-value: 4.2e-32
--SS-EEEEEEE--TT-SS-EEEEEE-STT---EEEEEE-SSSTTEEEEEEES--SS- CS
PF03106_seed 2 dDgynWrKYGqKevkgsefprsYYrCtsagCpvkkkversaedpkvveitYegeHnhe 59
+Dgy+WrKYGqK vk+s++prsYYrCt+++C+vkk+vers +dp+vv++tYe++Hnh+
BnaC07g19090D 180 EDGYRWRKYGQKAVKNSPYPRSYYRCTTQKCNVKKRVERSYQDPTVVITTYESQHNHP 237
8********************************************************7 PP
>> BnaC09g11790D 567
# score bias c-Evalue i-Evalue hmmfrom hmm to alifrom ali to envfrom env to acc
--- ------ ----- --------- --------- ------- ------- ------- ------- ------- ------- ----
1 ! 103.5 7.2 7.1e-32 2.5e-29 1 59 [. 106 164 .. 106 165 .. 0.98
Alignments for each domain:
== domain 1 score: 103.5 bits; conditional E-value: 7.1e-32
---SS-EEEEEEE--TT-SS-EEEEEE-STT---EEEEEE-SSSTTEEEEEEES--SS- CS
PF03106_seed 1 ldDgynWrKYGqKevkgsefprsYYrCtsagCpvkkkversaedpkvveitYegeHnhe 59
ldDgy+WrKYGqK+vk++ +prsYYrCt+++C+vkk+v+r a+dpkvv++tYeg Hnh+
BnaC09g11790D 106 LDDGYRWRKYGQKSVKNNAHPRSYYRCTYHTCNVKKQVQRLAKDPKVVVTTYEGVHNHP 164
59********************************************************8 PP
>> BnaA09g11350D 573
# score bias c-Evalue i-Evalue hmmfrom hmm to alifrom ali to envfrom env to acc
--- ------ ----- --------- --------- ------- ------- ------- ------- ------- ------- ----
1 ! 103.5 7.2 7.3e-32 2.6e-29 1 59 [. 108 166 .. 108 167 .. 0.98
Alignments for each domain:
== domain 1 score: 103.5 bits; conditional E-value: 7.3e-32
---SS-EEEEEEE--TT-SS-EEEEEE-STT---EEEEEE-SSSTTEEEEEEES--SS- CS
PF03106_seed 1 ldDgynWrKYGqKevkgsefprsYYrCtsagCpvkkkversaedpkvveitYegeHnhe 59
ldDgy+WrKYGqK+vk++ +prsYYrCt+++C+vkk+v+r a+dpkvv++tYeg Hnh+
BnaA09g11350D 108 LDDGYRWRKYGQKSVKNNAHPRSYYRCTYHTCNVKKQVQRLAKDPKVVVTTYEGVHNHP 166
59********************************************************8 PP
>> BnaA09g11810D 561
# score bias c-Evalue i-Evalue hmmfrom hmm to alifrom ali to envfrom env to acc
--- ------ ----- --------- --------- ------- ------- ------- ------- ------- ------- ----
1 ! 103.5 7.2 7e-32 2.4e-29 1 59 [. 104 162 .. 104 163 .. 0.98
Alignments for each domain:
== domain 1 score: 103.5 bits; conditional E-value: 7e-32
---SS-EEEEEEE--TT-SS-EEEEEE-STT---EEEEEE-SSSTTEEEEEEES--SS- CS
PF03106_seed 1 ldDgynWrKYGqKevkgsefprsYYrCtsagCpvkkkversaedpkvveitYegeHnhe 59
ldDgy+WrKYGqK+vk++ +prsYYrCt+++C+vkk+v+r a+dpkvv++tYeg Hnh+
BnaA09g11810D 104 LDDGYRWRKYGQKSVKNNAHPRSYYRCTYHTCNVKKQVQRLAKDPKVVVTTYEGVHNHP 162
59********************************************************8 PP
>> BnaA10g10500D 1806
# score bias c-Evalue i-Evalue hmmfrom hmm to alifrom ali to envfrom env to acc
--- ------ ----- --------- --------- ------- ------- ------- ------- ------- ------- ----
1 ! 104.1 3.2 4.7e-32 1.7e-29 1 59 [. 407 465 .. 407 466 .. 0.98
Alignments for each domain:
== domain 1 score: 104.1 bits; conditional E-value: 4.7e-32
---SS-EEEEEEE--TT-SS-EEEEEE-STT---EEEEEE-SSSTTEEEEEEES--SS- CS
PF03106_seed 1 ldDgynWrKYGqKevkgsefprsYYrCtsagCpvkkkversaedpkvveitYegeHnhe 59
ldDgy+WrKYGqK+vkg+++prsYY+Ct +gC+v+k+ver+++d k v++tYeg+Hnh+
BnaA10g10500D 407 LDDGYRWRKYGQKVVKGNPNPRSYYKCTAPGCTVRKHVERASHDLKSVITTYEGKHNHD 465
59********************************************************7 PP
>> BnaA04g25840D 663
# score bias c-Evalue i-Evalue hmmfrom hmm to alifrom ali to envfrom env to acc
--- ------ ----- --------- --------- ------- ------- ------- ------- ------- ------- ----
1 ! 102.8 4.7 1.1e-31 4e-29 1 58 [. 146 203 .. 146 205 .. 0.98
Alignments for each domain:
== domain 1 score: 102.8 bits; conditional E-value: 1.1e-31
---SS-EEEEEEE--TT-SS-EEEEEE-STT---EEEEEE-SSSTTEEEEEEES--SS CS
PF03106_seed 1 ldDgynWrKYGqKevkgsefprsYYrCtsagCpvkkkversaedpkvveitYegeHnh 58
ldDgy+WrKYGqK+vk+s +prsYYrCt+++C+vkk+ver +ed ++v++tYeg+Hnh
BnaA04g25840D 146 LDDGYKWRKYGQKVVKNSLHPRSYYRCTHNNCRVKKRVERLSEDCRMVITTYEGRHNH 203
59******************************************************** PP
>> BnaA01g05500D 897
# score bias c-Evalue i-Evalue hmmfrom hmm to alifrom ali to envfrom env to acc
--- ------ ----- --------- --------- ------- ------- ------- ------- ------- ------- ----
1 ! 103.0 2.8 1e-31 3.6e-29 1 59 [. 217 275 .. 217 276 .. 0.98
Alignments for each domain:
== domain 1 score: 103.0 bits; conditional E-value: 1e-31
---SS-EEEEEEE--TT-SS-EEEEEE-STT---EEEEEE-SSSTTEEEEEEES--SS- CS
PF03106_seed 1 ldDgynWrKYGqKevkgsefprsYYrCtsagCpvkkkversaedpkvveitYegeHnhe 59
ldDgy+WrKYGqK+vk++++prsYYrCt+++C+vkk+ver a+dp++v++tYeg+H h+
BnaA01g05500D 217 LDDGYRWRKYGQKVVKNTQHPRSYYRCTQNKCRVKKRVERLADDPRMVITTYEGRHLHP 275
59********************************************************7 PP
>> BnaA07g07600D 834
# score bias c-Evalue i-Evalue hmmfrom hmm to alifrom ali to envfrom env to acc
--- ------ ----- --------- --------- ------- ------- ------- ------- ------- ------- ----
1 ! 103.8 3.6 5.7e-32 2e-29 2 59 .. 134 191 .. 133 192 .. 0.98
Alignments for each domain:
== domain 1 score: 103.8 bits; conditional E-value: 5.7e-32
--SS-EEEEEEE--TT-SS-EEEEEE-STT---EEEEEE-SSSTTEEEEEEES--SS- CS
PF03106_seed 2 dDgynWrKYGqKevkgsefprsYYrCtsagCpvkkkversaedpkvveitYegeHnhe 59
+Dgy+WrKYGqK vk+s++prsYYrCt+++C+vkk+vers +dp +v++tYeg+H h+
BnaA07g07600D 134 EDGYRWRKYGQKAVKNSPYPRSYYRCTTQKCNVKKRVERSFQDPLIVITTYEGKHYHP 191
8********************************************************7 PP
>> BnaA06g40630D 882
# score bias c-Evalue i-Evalue hmmfrom hmm to alifrom ali to envfrom env to acc
--- ------ ----- --------- --------- ------- ------- ------- ------- ------- ------- ----
1 ! 102.9 2.8 1.1e-31 3.8e-29 1 59 [. 212 270 .. 212 271 .. 0.98
Alignments for each domain:
== domain 1 score: 102.9 bits; conditional E-value: 1.1e-31
---SS-EEEEEEE--TT-SS-EEEEEE-STT---EEEEEE-SSSTTEEEEEEES--SS- CS
PF03106_seed 1 ldDgynWrKYGqKevkgsefprsYYrCtsagCpvkkkversaedpkvveitYegeHnhe 59
ldDgy+WrKYGqK+vk++++prsYYrCt+++C+vkk+ver aedp++v++tYeg+H h+
BnaA06g40630D 212 LDDGYRWRKYGQKVVKNTQHPRSYYRCTQEKCSVKKRVERLAEDPRMVITTYEGRHLHS 270
59*******************************************************97 PP
>> BnaC03g60600D 888
# score bias c-Evalue i-Evalue hmmfrom hmm to alifrom ali to envfrom env to acc
--- ------ ----- --------- --------- ------- ------- ------- ------- ------- ------- ----
1 ! 102.4 3.2 1.6e-31 5.6e-29 1 59 [. 214 272 .. 214 273 .. 0.98
Alignments for each domain:
== domain 1 score: 102.4 bits; conditional E-value: 1.6e-31
---SS-EEEEEEE--TT-SS-EEEEEE-STT---EEEEEE-SSSTTEEEEEEES--SS- CS
PF03106_seed 1 ldDgynWrKYGqKevkgsefprsYYrCtsagCpvkkkversaedpkvveitYegeHnhe 59
ldDgy+WrKYGqK+vk++++prsYYrCt+++C+vkk+ver a+dp++v++tYeg+H h+
BnaC03g60600D 214 LDDGYRWRKYGQKVVKNTQHPRSYYRCTQEKCRVKKRVERLADDPRMVITTYEGRHLHS 272
59*******************************************************97 PP
>> BnaA04g11210D 531
# score bias c-Evalue i-Evalue hmmfrom hmm to alifrom ali to envfrom env to acc
--- ------ ----- --------- --------- ------- ------- ------- ------- ------- ------- ----
1 ! 102.7 6.2 1.3e-31 4.5e-29 1 59 [. 94 152 .. 94 153 .. 0.98
Alignments for each domain:
== domain 1 score: 102.7 bits; conditional E-value: 1.3e-31
---SS-EEEEEEE--TT-SS-EEEEEE-STT---EEEEEE-SSSTTEEEEEEES--SS- CS
PF03106_seed 1 ldDgynWrKYGqKevkgsefprsYYrCtsagCpvkkkversaedpkvveitYegeHnhe 59
ldDgy+WrKYGqK+vk++ +prsYYrCt+++C+vkk+v+r a+dpk++++tYeg Hnh+
BnaA04g11210D 94 LDDGYRWRKYGQKSVKNNGHPRSYYRCTYHTCNVKKQVQRLAKDPKIIVTTYEGIHNHP 152
59********************************************************8 PP
>> BnaCnng11190D 531
# score bias c-Evalue i-Evalue hmmfrom hmm to alifrom ali to envfrom env to acc
--- ------ ----- --------- --------- ------- ------- ------- ------- ------- ------- ----
1 ! 102.7 6.2 1.3e-31 4.5e-29 1 59 [. 94 152 .. 94 153 .. 0.98
Alignments for each domain:
== domain 1 score: 102.7 bits; conditional E-value: 1.3e-31
---SS-EEEEEEE--TT-SS-EEEEEE-STT---EEEEEE-SSSTTEEEEEEES--SS- CS
PF03106_seed 1 ldDgynWrKYGqKevkgsefprsYYrCtsagCpvkkkversaedpkvveitYegeHnhe 59
ldDgy+WrKYGqK+vk++ +prsYYrCt+++C+vkk+v+r a+dpk++++tYeg Hnh+
BnaCnng11190D 94 LDDGYRWRKYGQKSVKNNGHPRSYYRCTYHTCNVKKQVQRLAKDPKIIVTTYEGIHNHP 152
59********************************************************8 PP
>> BnaC04g38910D 435
# score bias c-Evalue i-Evalue hmmfrom hmm to alifrom ali to envfrom env to acc
--- ------ ----- --------- --------- ------- ------- ------- ------- ------- ------- ----
1 ! 102.4 2.5 1.6e-31 5.6e-29 1 59 [. 65 123 .. 65 124 .. 0.98
Alignments for each domain:
== domain 1 score: 102.4 bits; conditional E-value: 1.6e-31
---SS-EEEEEEE--TT-SS-EEEEEE-STT---EEEEEE-SSSTTEEEEEEES--SS- CS
PF03106_seed 1 ldDgynWrKYGqKevkgsefprsYYrCtsagCpvkkkversaedpkvveitYegeHnhe 59
ldDgy+WrKYGqK vk+++fprsYY+Ct +gC+vkk+v+r + d+ vv++tY+g H+h+
BnaC04g38910D 65 LDDGYRWRKYGQKAVKNNPFPRSYYKCTEKGCRVKKQVQRLSGDEGVVVTTYQGVHTHP 123
59********************************************************7 PP
>> BnaC07g47230D 849
# score bias c-Evalue i-Evalue hmmfrom hmm to alifrom ali to envfrom env to acc
--- ------ ----- --------- --------- ------- ------- ------- ------- ------- ------- ----
1 ! 102.5 3.2 1.5e-31 5.2e-29 1 59 [. 201 259 .. 201 260 .. 0.98
Alignments for each domain:
== domain 1 score: 102.5 bits; conditional E-value: 1.5e-31
---SS-EEEEEEE--TT-SS-EEEEEE-STT---EEEEEE-SSSTTEEEEEEES--SS- CS
PF03106_seed 1 ldDgynWrKYGqKevkgsefprsYYrCtsagCpvkkkversaedpkvveitYegeHnhe 59
ldDgy+WrKYGqK+vk++++prsYYrCt+++C+vkk+ver a+dp++v++tYeg+H h+
BnaC07g47230D 201 LDDGYRWRKYGQKVVKNTQHPRSYYRCTQEKCRVKKRVERLADDPRMVITTYEGRHLHS 259
59*******************************************************97 PP
>> BnaA03g20910D 567
# score bias c-Evalue i-Evalue hmmfrom hmm to alifrom ali to envfrom env to acc
--- ------ ----- --------- --------- ------- ------- ------- ------- ------- ------- ----
1 ! 103.3 4.7 8.4e-32 3e-29 1 58 [. 115 172 .. 115 174 .. 0.98
Alignments for each domain:
== domain 1 score: 103.3 bits; conditional E-value: 8.4e-32
---SS-EEEEEEE--TT-SS-EEEEEE-STT---EEEEEE-SSSTTEEEEEEES--SS CS
PF03106_seed 1 ldDgynWrKYGqKevkgsefprsYYrCtsagCpvkkkversaedpkvveitYegeHnh 58
ldDgy+WrKYGqK+vk+s +prsYYrCt+++C+vkk+ver +ed ++v++tYeg+Hnh
BnaA03g20910D 115 LDDGYKWRKYGQKVVKNSLHPRSYYRCTHNNCRVKKRVERLSEDCRMVITTYEGRHNH 172
59******************************************************** PP
>> BnaC04g49810D 657
# score bias c-Evalue i-Evalue hmmfrom hmm to alifrom ali to envfrom env to acc
--- ------ ----- --------- --------- ------- ------- ------- ------- ------- ------- ----
1 ! 102.1 4.4 2e-31 6.9e-29 2 58 .. 145 201 .. 144 203 .. 0.97
Alignments for each domain:
== domain 1 score: 102.1 bits; conditional E-value: 2e-31
--SS-EEEEEEE--TT-SS-EEEEEE-STT---EEEEEE-SSSTTEEEEEEES--SS CS
PF03106_seed 2 dDgynWrKYGqKevkgsefprsYYrCtsagCpvkkkversaedpkvveitYegeHnh 58
Dgy+WrKYGqK+vk+s +prsYYrCt+++C+vkk+ver +ed ++v++tYeg+Hnh
BnaC04g49810D 145 ADGYKWRKYGQKVVKNSLHPRSYYRCTHNNCRVKKRVERLSEDCRMVITTYEGRHNH 201
7******************************************************** PP
>> BnaA09g39820D 897
# score bias c-Evalue i-Evalue hmmfrom hmm to alifrom ali to envfrom env to acc
--- ------ ----- --------- --------- ------- ------- ------- ------- ------- ------- ----
1 ! 101.9 2.9 2.3e-31 8e-29 1 59 [. 131 189 .. 131 190 .. 0.98
Alignments for each domain:
== domain 1 score: 101.9 bits; conditional E-value: 2.3e-31
---SS-EEEEEEE--TT-SS-EEEEEE-STT---EEEEEE-SSSTTEEEEEEES--SS- CS
PF03106_seed 1 ldDgynWrKYGqKevkgsefprsYYrCtsagCpvkkkversaedpkvveitYegeHnhe 59
ldDgy+WrKYGqK+v++s+fprsYYrCt + C+vkk+vers +d++ v++tYeg+H+h+
BnaA09g39820D 131 LDDGYKWRKYGQKPVRNSPFPRSYYRCTISCCNVKKRVERSFTDQSSVITTYEGQHTHP 189
59********************************************************8 PP
>> BnaC08g10370D 942
# score bias c-Evalue i-Evalue hmmfrom hmm to alifrom ali to envfrom env to acc
--- ------ ----- --------- --------- ------- ------- ------- ------- ------- ------- ----
1 ! 101.7 3.5 2.6e-31 9.2e-29 2 59 .. 166 224 .. 165 225 .. 0.97
Alignments for each domain:
== domain 1 score: 101.7 bits; conditional E-value: 2.6e-31
--SS-EEEEEEE--TT-SS-.EEEEEE-STT---EEEEEE-SSSTTEEEEEEES--SS- CS
PF03106_seed 2 dDgynWrKYGqKevkgsefp.rsYYrCtsagCpvkkkversaedpkvveitYegeHnhe 59
+Dgy+WrKYGqK vk+s++p rsYYrCt+++C+vkk+vers +dp+vv++tYeg+Hnh+
BnaC08g10370D 166 EDGYRWRKYGQKAVKNSPYPsRSYYRCTTQKCNVKKRVERSFQDPTVVITTYEGQHNHP 224
8******************889************************************7 PP
>> BnaA03g43640D 942
# score bias c-Evalue i-Evalue hmmfrom hmm to alifrom ali to envfrom env to acc
--- ------ ----- --------- --------- ------- ------- ------- ------- ------- ------- ----
1 ! 101.7 3.5 2.6e-31 9.2e-29 2 59 .. 166 224 .. 165 225 .. 0.97
Alignments for each domain:
== domain 1 score: 101.7 bits; conditional E-value: 2.6e-31
--SS-EEEEEEE--TT-SS-.EEEEEE-STT---EEEEEE-SSSTTEEEEEEES--SS- CS
PF03106_seed 2 dDgynWrKYGqKevkgsefp.rsYYrCtsagCpvkkkversaedpkvveitYegeHnhe 59
+Dgy+WrKYGqK vk+s++p rsYYrCt+++C+vkk+vers +dp+vv++tYeg+Hnh+
BnaA03g43640D 166 EDGYRWRKYGQKAVKNSPYPsRSYYRCTTQKCNVKKRVERSFQDPTVVITTYEGQHNHP 224
8******************889************************************7 PP
>> BnaA09g17960D 966
# score bias c-Evalue i-Evalue hmmfrom hmm to alifrom ali to envfrom env to acc
--- ------ ----- --------- --------- ------- ------- ------- ------- ------- ------- ----
1 ! 102.8 5.3 1.2e-31 4.2e-29 2 59 .. 179 236 .. 178 237 .. 0.98
Alignments for each domain:
== domain 1 score: 102.8 bits; conditional E-value: 1.2e-31
--SS-EEEEEEE--TT-SS-EEEEEE-STT---EEEEEE-SSSTTEEEEEEES--SS- CS
PF03106_seed 2 dDgynWrKYGqKevkgsefprsYYrCtsagCpvkkkversaedpkvveitYegeHnhe 59
+Dgy+WrKYGqK vk+s++prsYYrCt+++C+vkk+vers +dp+vv++tYe++H+h+
BnaA09g17960D 179 EDGYRWRKYGQKAVKNSPYPRSYYRCTTQKCNVKKRVERSYQDPTVVITTYESQHDHP 236
8********************************************************7 PP
>> BnaC09g19320D 966
# score bias c-Evalue i-Evalue hmmfrom hmm to alifrom ali to envfrom env to acc
--- ------ ----- --------- --------- ------- ------- ------- ------- ------- ------- ----
1 ! 102.8 5.3 1.2e-31 4.2e-29 2 59 .. 179 236 .. 178 237 .. 0.98
Alignments for each domain:
== domain 1 score: 102.8 bits; conditional E-value: 1.2e-31
--SS-EEEEEEE--TT-SS-EEEEEE-STT---EEEEEE-SSSTTEEEEEEES--SS- CS
PF03106_seed 2 dDgynWrKYGqKevkgsefprsYYrCtsagCpvkkkversaedpkvveitYegeHnhe 59
+Dgy+WrKYGqK vk+s++prsYYrCt+++C+vkk+vers +dp+vv++tYe++H+h+
BnaC09g19320D 179 EDGYRWRKYGQKAVKNSPYPRSYYRCTTQKCNVKKRVERSYQDPTVVITTYESQHDHP 236
8********************************************************7 PP
>> BnaCnng28950D 561
# score bias c-Evalue i-Evalue hmmfrom hmm to alifrom ali to envfrom env to acc
--- ------ ----- --------- --------- ------- ------- ------- ------- ------- ------- ----
1 ! 101.9 6.8 2.3e-31 8.2e-29 1 59 [. 104 162 .. 104 163 .. 0.98
Alignments for each domain:
== domain 1 score: 101.9 bits; conditional E-value: 2.3e-31
---SS-EEEEEEE--TT-SS-EEEEEE-STT---EEEEEE-SSSTTEEEEEEES--SS- CS
PF03106_seed 1 ldDgynWrKYGqKevkgsefprsYYrCtsagCpvkkkversaedpkvveitYegeHnhe 59
ldDgy+W+KYGqK+vk++ +prsYYrCt+++C+vkk+v+r aedpkvv++tYeg Hnh+
BnaCnng28950D 104 LDDGYRWKKYGQKSVKNNAHPRSYYRCTYHTCNVKKQVQRLAEDPKVVVTTYEGVHNHP 162
59********************************************************8 PP
>> BnaC09g03790D 516
# score bias c-Evalue i-Evalue hmmfrom hmm to alifrom ali to envfrom env to acc
--- ------ ----- --------- --------- ------- ------- ------- ------- ------- ------- ----
1 ! 100.9 1.0 4.6e-31 1.6e-28 1 59 [. 110 168 .. 110 169 .. 0.98
Alignments for each domain:
== domain 1 score: 100.9 bits; conditional E-value: 4.6e-31
---SS-EEEEEEE--TT-SS-EEEEEE-STT---EEEEEE-SSSTTEEEEEEES--SS- CS
PF03106_seed 1 ldDgynWrKYGqKevkgsefprsYYrCtsagCpvkkkversaedpkvveitYegeHnhe 59
ldDg++WrKYG+K+vk+s++pr+YY+C+ gCpvkk+ver+++dp++v++tYeg Hnh+
BnaC09g03790D 110 LDDGFKWRKYGKKMVKNSPNPRNYYKCSADGCPVKKRVERDRDDPSFVITTYEGFHNHS 168
59********************************************************7 PP
>> BnaC04g14500D 834
# score bias c-Evalue i-Evalue hmmfrom hmm to alifrom ali to envfrom env to acc
--- ------ ----- --------- --------- ------- ------- ------- ------- ------- ------- ----
1 ! 100.6 2.2 5.6e-31 2e-28 3 59 .. 213 269 .. 211 270 .. 0.98
Alignments for each domain:
== domain 1 score: 100.6 bits; conditional E-value: 5.6e-31
-SS-EEEEEEE--TT-SS-EEEEEE-STT---EEEEEE-SSSTTEEEEEEES--SS- CS
PF03106_seed 3 DgynWrKYGqKevkgsefprsYYrCtsagCpvkkkversaedpkvveitYegeHnhe 59
Dg++WrKYGqK+vkg+++prsYY+Ct++gC v k+versaed+++v +tYeg+Hnh+
BnaC04g14500D 213 DGFRWRKYGQKVVKGNTNPRSYYKCTYQGCGVWKQVERSAEDERAVLTTYEGRHNHD 269
9*******************************************************7 PP
>> BnaA08g18040D 786
# score bias c-Evalue i-Evalue hmmfrom hmm to alifrom ali to envfrom env to acc
--- ------ ----- --------- --------- ------- ------- ------- ------- ------- ------- ----
1 ! 100.6 1.1 5.9e-31 2.1e-28 2 59 .. 71 129 .. 70 130 .. 0.97
Alignments for each domain:
== domain 1 score: 100.6 bits; conditional E-value: 5.9e-31
--SS-EEEEEEE--TT-SS-EEEEEE-ST.T---EEEEEE-SSSTTEEEEEEES--SS- CS
PF03106_seed 2 dDgynWrKYGqKevkgsefprsYYrCtsa.gCpvkkkversaedpkvveitYegeHnhe 59
+D ++WrKYGqK++kgs++pr+YYrC+s+ gCp++k+vers++dp++++itY++eHnh+
BnaA08g18040D 71 SDSWAWRKYGQKPIKGSPYPRGYYRCSSTkGCPARKQVERSRDDPTMIIITYTSEHNHP 129
69*************************998****************************7 PP
>> BnaC05g22280D 786
# score bias c-Evalue i-Evalue hmmfrom hmm to alifrom ali to envfrom env to acc
--- ------ ----- --------- --------- ------- ------- ------- ------- ------- ------- ----
1 ! 100.1 1.0 8.5e-31 3e-28 2 59 .. 71 129 .. 70 130 .. 0.97
Alignments for each domain:
== domain 1 score: 100.1 bits; conditional E-value: 8.5e-31
--SS-EEEEEEE--TT-SS-EEEEEE-ST.T---EEEEEE-SSSTTEEEEEEES--SS- CS
PF03106_seed 2 dDgynWrKYGqKevkgsefprsYYrCtsa.gCpvkkkversaedpkvveitYegeHnhe 59
+D ++WrKYGqK++kgs++pr+YYrC+s+ gCp++k+vers++dp+++ itY++eHnh+
BnaC05g22280D 71 SDSWSWRKYGQKPIKGSPYPRGYYRCSSTkGCPARKQVERSRDDPTMILITYTSEHNHP 129
69*************************998****************************7 PP
>> BnaA09g54080D 789
# score bias c-Evalue i-Evalue hmmfrom hmm to alifrom ali to envfrom env to acc
--- ------ ----- --------- --------- ------- ------- ------- ------- ------- ------- ----
1 ! 100.0 1.0 8.5e-31 3e-28 2 59 .. 71 129 .. 70 130 .. 0.97
Alignments for each domain:
== domain 1 score: 100.0 bits; conditional E-value: 8.5e-31
--SS-EEEEEEE--TT-SS-EEEEEE-ST.T---EEEEEE-SSSTTEEEEEEES--SS- CS
PF03106_seed 2 dDgynWrKYGqKevkgsefprsYYrCtsa.gCpvkkkversaedpkvveitYegeHnhe 59
+D ++WrKYGqK++kgs++pr+YYrC+s+ gCp++k+vers++dp+++ itY++eHnh+
BnaA09g54080D 71 SDSWSWRKYGQKPIKGSPYPRGYYRCSSTkGCPARKQVERSRDDPTMILITYTSEHNHP 129
69*************************998****************************7 PP
>> BnaA02g31540D 507
# score bias c-Evalue i-Evalue hmmfrom hmm to alifrom ali to envfrom env to acc
--- ------ ----- --------- --------- ------- ------- ------- ------- ------- ------- ----
1 ! 100.1 1.8 8.5e-31 3e-28 1 59 [. 108 166 .. 108 167 .. 0.98
Alignments for each domain:
== domain 1 score: 100.1 bits; conditional E-value: 8.5e-31
---SS-EEEEEEE--TT-SS-EEEEEE-STT---EEEEEE-SSSTTEEEEEEES--SS- CS
PF03106_seed 1 ldDgynWrKYGqKevkgsefprsYYrCtsagCpvkkkversaedpkvveitYegeHnhe 59
ldDg++WrKYG+K+vk+s++pr+YY+C+ Cpvkk+ver+++dp++v++tYeg+Hnh+
BnaA02g31540D 108 LDDGFKWRKYGKKMVKNSPHPRNYYKCAADACPVKKRVERDKDDPSFVITTYEGSHNHS 166
59********************************************************7 PP
>> BnaAnng30430D 696
# score bias c-Evalue i-Evalue hmmfrom hmm to alifrom ali to envfrom env to acc
--- ------ ----- --------- --------- ------- ------- ------- ------- ------- ------- ----
1 ! 100.3 0.6 7.1e-31 2.5e-28 2 59 .. 24 82 .. 23 83 .. 0.97
Alignments for each domain:
== domain 1 score: 100.3 bits; conditional E-value: 7.1e-31
--SS-EEEEEEE--TT-SS-EEEEEE-ST.T---EEEEEE-SSSTTEEEEEEES--SS- CS
PF03106_seed 2 dDgynWrKYGqKevkgsefprsYYrCtsa.gCpvkkkversaedpkvveitYegeHnhe 59
+D ++WrKYGqK++kgs++pr+YYrC+s+ gCp++k+vers++dp++++itY++eHnh+
BnaAnng30430D 24 SDLWAWRKYGQKPIKGSPYPRGYYRCSSSkGCPARKQVERSRTDPNMLVITYTSEHNHP 82
699************************998****************************7 PP
>> BnaCnng75330D 645
# score bias c-Evalue i-Evalue hmmfrom hmm to alifrom ali to envfrom env to acc
--- ------ ----- --------- --------- ------- ------- ------- ------- ------- ------- ----
1 ! 100.3 4.2 7.1e-31 2.5e-28 1 58 [. 140 197 .. 140 199 .. 0.98
Alignments for each domain:
== domain 1 score: 100.3 bits; conditional E-value: 7.1e-31
---SS-EEEEEEE--TT-SS-EEEEEE-STT---EEEEEE-SSSTTEEEEEEES--SS CS
PF03106_seed 1 ldDgynWrKYGqKevkgsefprsYYrCtsagCpvkkkversaedpkvveitYegeHnh 58
ldDgy+WrKYGqK vk+s +prsYYrCt+++C+vkk+ver +ed ++v++tYeg+H h
BnaCnng75330D 140 LDDGYKWRKYGQKIVKNSLHPRSYYRCTHNNCRVKKRVERLSEDCRMVITTYEGRHSH 197
59*******************************************************9 PP
>> BnaC04g05170D 648
# score bias c-Evalue i-Evalue hmmfrom hmm to alifrom ali to envfrom env to acc
--- ------ ----- --------- --------- ------- ------- ------- ------- ------- ------- ----
1 ! 100.3 4.2 7.1e-31 2.5e-28 1 58 [. 141 198 .. 141 200 .. 0.98
Alignments for each domain:
== domain 1 score: 100.3 bits; conditional E-value: 7.1e-31
---SS-EEEEEEE--TT-SS-EEEEEE-STT---EEEEEE-SSSTTEEEEEEES--SS CS
PF03106_seed 1 ldDgynWrKYGqKevkgsefprsYYrCtsagCpvkkkversaedpkvveitYegeHnh 58
ldDgy+WrKYGqK vk+s +prsYYrCt+++C+vkk+ver +ed ++v++tYeg+H h
BnaC04g05170D 141 LDDGYKWRKYGQKIVKNSLHPRSYYRCTHNNCRVKKRVERLSEDCRMVITTYEGRHSH 198
59*******************************************************9 PP
>> BnaC04g36310D 852
# score bias c-Evalue i-Evalue hmmfrom hmm to alifrom ali to envfrom env to acc
--- ------ ----- --------- --------- ------- ------- ------- ------- ------- ------- ----
1 ! 99.3 0.8 1.5e-30 5.3e-28 2 60 .] 208 267 .. 207 267 .. 0.95
Alignments for each domain:
== domain 1 score: 99.3 bits; conditional E-value: 1.5e-30
--SS-EEEEEEE--TT-SS-EEEEEE-ST.T---EEEEEE-SSSTTEEEEEEES--SS-- CS
PF03106_seed 2 dDgynWrKYGqKevkgsefprsYYrCtsa.gCpvkkkversaedpkvveitYegeHnhek 60
D+y+WrKYGqK++kgs++pr+YY+C++ gCp++k+ver+ +dp+++++tYegeH+h+k
BnaC04g36310D 208 ADEYSWRKYGQKPIKGSPHPRGYYKCSTFrGCPARKHVERALDDPTMLIVTYEGEHRHQK 267
69************************8766****************************85 PP
>> BnaCnng22580D 1254
# score bias c-Evalue i-Evalue hmmfrom hmm to alifrom ali to envfrom env to acc
--- ------ ----- --------- --------- ------- ------- ------- ------- ------- ------- ----
1 ! 99.0 0.6 1.9e-30 6.6e-28 2 59 .. 209 267 .. 208 268 .. 0.97
Alignments for each domain:
== domain 1 score: 99.0 bits; conditional E-value: 1.9e-30
--SS-EEEEEEE--TT-SS-EEEEEE-ST.T---EEEEEE-SSSTTEEEEEEES--SS- CS
PF03106_seed 2 dDgynWrKYGqKevkgsefprsYYrCtsa.gCpvkkkversaedpkvveitYegeHnhe 59
+D ++WrKYGqK++kgs++pr+YYrC+s+ gCp++k+vers++dp++++itY++eHnh+
BnaCnng22580D 209 SDLWAWRKYGQKPIKGSPYPRGYYRCSSSkGCPARKQVERSRTDPNMLVITYTSEHNHP 267
699************************998****************************7 PP
>> BnaC04g35770D 897
# score bias c-Evalue i-Evalue hmmfrom hmm to alifrom ali to envfrom env to acc
--- ------ ----- --------- --------- ------- ------- ------- ------- ------- ------- ----
1 ! 100.1 0.4 8.2e-31 2.9e-28 3 59 .. 222 279 .. 220 280 .. 0.97
Alignments for each domain:
== domain 1 score: 100.1 bits; conditional E-value: 8.2e-31
-SS-EEEEEEE--TT-SS-EEEEEE-ST.T---EEEEEE-SSSTTEEEEEEES--SS- CS
PF03106_seed 3 DgynWrKYGqKevkgsefprsYYrCtsa.gCpvkkkversaedpkvveitYegeHnhe 59
D y+WrKYGqK++kgs++pr+YY+C+s gCp++k+ver+a+d +++++tYeg+Hnh+
BnaC04g35770D 222 DDYSWRKYGQKPIKGSPHPRGYYKCSSVrGCPARKHVERAADDSSMLIVTYEGDHNHS 279
99************************988****************************7 PP
>> BnaA04g13570D 915
# score bias c-Evalue i-Evalue hmmfrom hmm to alifrom ali to envfrom env to acc
--- ------ ----- --------- --------- ------- ------- ------- ------- ------- ------- ----
1 ! 100.1 0.4 8.4e-31 3e-28 3 59 .. 228 285 .. 226 286 .. 0.97
Alignments for each domain:
== domain 1 score: 100.1 bits; conditional E-value: 8.4e-31
-SS-EEEEEEE--TT-SS-EEEEEE-ST.T---EEEEEE-SSSTTEEEEEEES--SS- CS
PF03106_seed 3 DgynWrKYGqKevkgsefprsYYrCtsa.gCpvkkkversaedpkvveitYegeHnhe 59
D y+WrKYGqK++kgs++pr+YY+C+s gCp++k+ver+a+d +++++tYeg+Hnh+
BnaA04g13570D 228 DDYSWRKYGQKPIKGSPHPRGYYKCSSVrGCPARKHVERAADDSSMLIVTYEGDHNHS 285
99************************988****************************7 PP
>> BnaC02g40180D 510
# score bias c-Evalue i-Evalue hmmfrom hmm to alifrom ali to envfrom env to acc
--- ------ ----- --------- --------- ------- ------- ------- ------- ------- ------- ----
1 ! 100.0 1.8 8.6e-31 3e-28 1 59 [. 108 166 .. 108 167 .. 0.98
Alignments for each domain:
== domain 1 score: 100.0 bits; conditional E-value: 8.6e-31
---SS-EEEEEEE--TT-SS-EEEEEE-STT---EEEEEE-SSSTTEEEEEEES--SS- CS
PF03106_seed 1 ldDgynWrKYGqKevkgsefprsYYrCtsagCpvkkkversaedpkvveitYegeHnhe 59
ldDg++WrKYG+K+vk+s++pr+YY+C+ Cpvkk+ver+++dp++v++tYeg+Hnh+
BnaC02g40180D 108 LDDGFKWRKYGKKMVKNSPHPRNYYKCAADACPVKKRVERDKDDPSFVITTYEGSHNHS 166
59********************************************************7 PP
>> BnaA04g20400D 1251
# score bias c-Evalue i-Evalue hmmfrom hmm to alifrom ali to envfrom env to acc
--- ------ ----- --------- --------- ------- ------- ------- ------- ------- ------- ----
1 ! 99.0 0.6 1.9e-30 6.6e-28 2 59 .. 211 269 .. 210 270 .. 0.97
Alignments for each domain:
== domain 1 score: 99.0 bits; conditional E-value: 1.9e-30
--SS-EEEEEEE--TT-SS-EEEEEE-ST.T---EEEEEE-SSSTTEEEEEEES--SS- CS
PF03106_seed 2 dDgynWrKYGqKevkgsefprsYYrCtsa.gCpvkkkversaedpkvveitYegeHnhe 59
+D ++WrKYGqK++kgs++pr+YYrC+s+ gCp++k+vers++dp++++itY++eHnh+
BnaA04g20400D 211 SDLWAWRKYGQKPIKGSPYPRGYYRCSSSkGCPARKQVERSRTDPNMLVITYTSEHNHP 269
699************************998****************************7 PP
>> BnaC04g40940D 726
# score bias c-Evalue i-Evalue hmmfrom hmm to alifrom ali to envfrom env to acc
--- ------ ----- --------- --------- ------- ------- ------- ------- ------- ------- ----
1 ! 99.2 1.2 1.5e-30 5.4e-28 2 59 .. 140 198 .. 139 199 .. 0.97
Alignments for each domain:
== domain 1 score: 99.2 bits; conditional E-value: 1.5e-30
--SS-EEEEEEE--TT-SS-EEEEEE-ST.T---EEEEEE-SSSTTEEEEEEES--SS- CS
PF03106_seed 2 dDgynWrKYGqKevkgsefprsYYrCtsa.gCpvkkkversaedpkvveitYegeHnhe 59
Dg++WrKYGqK+ kg+++pr+YYrCt+a gCpv+k+v+r+aed +++++tYeg+Hnh+
BnaC04g40940D 140 TDGCQWRKYGQKMAKGNPCPRAYYRCTMAgGCPVRKQVQRCAEDRSILITTYEGNHNHP 198
7****************************9****************************7 PP
>> BnaA06g28100D 531
# score bias c-Evalue i-Evalue hmmfrom hmm to alifrom ali to envfrom env to acc
--- ------ ----- --------- --------- ------- ------- ------- ------- ------- ------- ----
1 ! 99.6 0.7 1.1e-30 4e-28 1 59 [. 115 173 .. 115 174 .. 0.98
Alignments for each domain:
== domain 1 score: 99.6 bits; conditional E-value: 1.1e-30
---SS-EEEEEEE--TT-SS-EEEEEE-STT---EEEEEE-SSSTTEEEEEEES--SS- CS
PF03106_seed 1 ldDgynWrKYGqKevkgsefprsYYrCtsagCpvkkkversaedpkvveitYegeHnhe 59
ldDg++WrKYG+K+vk+s++pr+YY+C+ gCpvkk+ver+ +dp++v++tYeg Hnh+
BnaA06g28100D 115 LDDGFKWRKYGKKMVKNSPNPRNYYKCSADGCPVKKRVERDGDDPSFVITTYEGFHNHS 173
59********************************************************7 PP
>> BnaA02g10650D 1035
# score bias c-Evalue i-Evalue hmmfrom hmm to alifrom ali to envfrom env to acc
--- ------ ----- --------- --------- ------- ------- ------- ------- ------- ------- ----
1 ! 98.9 0.5 2e-30 7.1e-28 2 59 .. 170 228 .. 169 229 .. 0.97
Alignments for each domain:
== domain 1 score: 98.9 bits; conditional E-value: 2e-30
[truncated: 1,865 more rows]
