# Supplementary material for: Genome-Wide Identification and Expression Analysis of WRKY Transcription Factors under Multiple Stresses in Brassica napus
Source: PLoS One. 2016 Jun 20;11(6):e0157558. doi: 10.1371/journal.pone.0157558 (PMC4913915; doi:10.1371/journal.pone.0157558)
Supplement: S2 Table — (XLSX) [file pone.0157558.s002.xlsx]

## Sheet: Sheet1
I N	BnaWRKY007N	BnaA01g15570D	DDGYNWRKYGQKLVKGSEYPRSYYKCTHPNCEVKKKVERSR-EGHITEIIYAKTHNHPK	>BnaWRKY007N DDGYNWRKYGQKLVKGSEYPRSYYKCTHPNCEVKKKVERSR-EGHITEIIYAKTHNHPK	>BnaWRKY007N DDGYNWRKYGQKLVKGSEYPRSYYKCTHPNCEVKKKVERSR-EGHITEIIYAKTHNHPK
I N	BnaWRKY008N	BnaA01g15760D	DDGYNWRKYGQKHVKGSEFPRSYYKCTHPNCEVKKLFERSY-DGQITDIIYKGTHDHPK	>BnaWRKY008N DDGYNWRKYGQKHVKGSEFPRSYYKCTHPNCEVKKLFERSY-DGQITDIIYKGTHDHPK	>BnaWRKY008N DDGYNWRKYGQKHVKGSEFPRSYYKCTHPNCEVKKLFERSY-DGQITDIIYKGTHDHPK
I N	BnaWRKY022	BnaA02g31540D	LDDGFKWRKYGKKMVKNSPHPRNYYKCAADACPVKKRVERDKDDPSFVITTYEGSHNHS	>BnaWRKY022 LDDGFKWRKYGKKMVKNSPHPRNYYKCAADACPVKKRVERDKDDPSFVITTYEGSHNHS	>BnaWRKY022 LDDGFKWRKYGKKMVKNSPHPRNYYKCAADACPVKKRVERDKDDPSFVITTYEGSHNHS
I N	BnaWRKY023	BnaA02g34400D	MDDGYKWRKYGKKSVKNNTNKRNYYKCSSEGCMVKKRVERDGENAAYVITTYEGVHNHE	>BnaWRKY023 MDDGYKWRKYGKKSVKNNTNKRNYYKCSSEGCMVKKRVERDGENAAYVITTYEGVHNHE	>BnaWRKY023 MDDGYKWRKYGKKSVKNNTNKRNYYKCSSEGCMVKKRVERDGENAAYVITTYEGVHNHE
I N	BnaWRKY025N	BnaA02g36910D	DDGYNWRKYGQKQVKGSDFPRSYYKCTNPACPVKKKVERSV-DGQVTEIIYKGQHNHE	>BnaWRKY025N DDGYNWRKYGQKQVKGSDFPRSYYKCTNPACPVKKKVERSV-DGQVTEIIYKGQHNHE	>BnaWRKY025N DDGYNWRKYGQKQVKGSDFPRSYYKCTNPACPVKKKVERSV-DGQVTEIIYKGQHNHE
I N	BnaWRKY028N	BnaA03g10980D	EDGYNWRKYGQKLVKGSEYPRSYYKCTNPNCQVKKKVERSR-EGHITEIIYKGAHNHSK	>BnaWRKY028N EDGYNWRKYGQKLVKGSEYPRSYYKCTNPNCQVKKKVERSR-EGHITEIIYKGAHNHSK	>BnaWRKY028N EDGYNWRKYGQKLVKGSEYPRSYYKCTNPNCQVKKKVERSR-EGHITEIIYKGAHNHSK
I N	BnaWRKY029N	BnaA03g13820D	NDGYGWRKYGQKQVKKSENPRSYFKCTYPNCVSKKIVETAS-DGQITEIIYKGGHNHPK	>BnaWRKY029N NDGYGWRKYGQKQVKKSENPRSYFKCTYPNCVSKKIVETAS-DGQITEIIYKGGHNHPK	>BnaWRKY029N NDGYGWRKYGQKQVKKSENPRSYFKCTYPNCVSKKIVETAS-DGQITEIIYKGGHNHPK
I N	BnaWRKY033N	BnaA03g17820D	EDGYNWRKYGQKQVKGSENPRSYYKCTFPSCPTKKKVERSL-EGQITEIVYKGSHNHPK	>BnaWRKY033N EDGYNWRKYGQKQVKGSENPRSYYKCTFPSCPTKKKVERSL-EGQITEIVYKGSHNHPK	>BnaWRKY033N EDGYNWRKYGQKQVKGSENPRSYYKCTFPSCPTKKKVERSL-EGQITEIVYKGSHNHPK
I N	BnaWRKY039N	BnaA03g27660D	DDGYNWRKYGQKPIKGCEYPRSYYKCTHVNCPVKKKVERSS-DGQITQIIYKGQHDHEK	>BnaWRKY039N DDGYNWRKYGQKPIKGCEYPRSYYKCTHVNCPVKKKVERSS-DGQITQIIYKGQHDHEK	>BnaWRKY039N DDGYNWRKYGQKPIKGCEYPRSYYKCTHVNCPVKKKVERSS-DGQITQIIYKGQHDHEK
I N	BnaWRKY046N	BnaA03g48030D	DDGYNWRKYGQKLVKGSEYPRSYYKCTHPNCEVKKKVERSR-EGHITEIIYVKAHNHL	>BnaWRKY046N DDGYNWRKYGQKLVKGSEYPRSYYKCTHPNCEVKKKVERSR-EGHITEIIYVKAHNHL	>BnaWRKY046N DDGYNWRKYGQKLVKGSEYPRSYYKCTHPNCEVKKKVERSR-EGHITEIIYVKAHNHL
I N	BnaWRKY047N	BnaA03g48160D	DDGYNWRKYGQKHVKGSEFPRSYYKCTHPNCEVKKLFERSH-DGKMTEIIYKGTHDHPK	>BnaWRKY047N DDGYNWRKYGQKHVKGSEFPRSYYKCTHPNCEVKKLFERSH-DGKMTEIIYKGTHDHPK	>BnaWRKY047N DDGYNWRKYGQKHVKGSEFPRSYYKCTHPNCEVKKLFERSH-DGKMTEIIYKGTHDHPK
I N	BnaWRKY056	BnaA04g12540D	LDDGFKWRKYGKKPIRGSPFPRHYHKCSNANCIVKKKIERDTSNPDYVLTTYEGRHNHP	>BnaWRKY056 LDDGFKWRKYGKKPIRGSPFPRHYHKCSNANCIVKKKIERDTSNPDYVLTTYEGRHNHP	>BnaWRKY056 LDDGFKWRKYGKKPIRGSPFPRHYHKCSNANCIVKKKIERDTSNPDYVLTTYEGRHNHP
I N	BnaWRKY059N	BnaA04g17420D	NDGYGWRKYGQKQVKKSENPRSYFKCTYPNCVSKKIVETAS-DGQITEIIYKGGHNHPK	>BnaWRKY059N NDGYGWRKYGQKQVKKSENPRSYFKCTYPNCVSKKIVETAS-DGQITEIIYKGGHNHPK	>BnaWRKY059N NDGYGWRKYGQKQVKKSENPRSYFKCTYPNCVSKKIVETAS-DGQITEIIYKGGHNHPK
I N	BnaWRKY062N	BnaA04g22040D	EDGYNWRKYGQKQVKGSENPRSYYKCTFPSCPTKKKVEMSL-DGQITEIVYKGSHNHPK	>BnaWRKY062N EDGYNWRKYGQKQVKGSENPRSYYKCTFPSCPTKKKVEMSL-DGQITEIVYKGSHNHPK	>BnaWRKY062N EDGYNWRKYGQKQVKGSENPRSYYKCTFPSCPTKKKVEMSL-DGQITEIVYKGSHNHPK
I N	BnaWRKY072N	BnaA05g12160D	NDGYGWRKYGQKQVKKSENPRSYFKCTYPNCVSKKIVETAS-DGQVTEIIYKGGHNHPK	>BnaWRKY072N NDGYGWRKYGQKQVKKSENPRSYFKCTYPNCVSKKIVETAS-DGQVTEIIYKGGHNHPK	>BnaWRKY072N NDGYGWRKYGQKQVKKSENPRSYFKCTYPNCVSKKIVETAS-DGQVTEIIYKGGHNHPK
I N	BnaWRKY073	BnaA05g13660D	DDGFRWRKYGQKVVKGNPNPRSYYKCTYTACDVKKHVERGAEDVKFLLVTYDGIHEHD	>BnaWRKY073 DDGFRWRKYGQKVVKGNPNPRSYYKCTYTACDVKKHVERGAEDVKFLLVTYDGIHEHD	>BnaWRKY073 DDGFRWRKYGQKVVKGNPNPRSYYKCTYTACDVKKHVERGAEDVKFLLVTYDGIHEHD
I N	BnaWRKY074N	BnaA05g34110D	DDGYNWRKYGQKPIKGCEYPRSYYRCTHVNCPVKKKVERSS-DGQITQIIYKGQHDHE	>BnaWRKY074N DDGYNWRKYGQKPIKGCEYPRSYYRCTHVNCPVKKKVERSS-DGQITQIIYKGQHDHE	>BnaWRKY074N DDGYNWRKYGQKPIKGCEYPRSYYRCTHVNCPVKKKVERSS-DGQITQIIYKGQHDHE
I N	BnaWRKY075N	BnaA05g34850D	EDGYNWRKYGQKQVKGSENPRSYYKCTFPNCPTKKKVETSL-EGQITEIVYKGSHNHPK	>BnaWRKY075N EDGYNWRKYGQKQVKGSENPRSYYKCTFPNCPTKKKVETSL-EGQITEIVYKGSHNHPK	>BnaWRKY075N EDGYNWRKYGQKQVKGSENPRSYYKCTFPNCPTKKKVETSL-EGQITEIVYKGSHNHPK
I N	BnaWRKY076N	BnaA06g08890D	DDGYNWRKYGQKQVKGSEFPRSYYKCTNPGCPVKKKVERSL-DGQVTEIIYKGQHNHE	>BnaWRKY076N DDGYNWRKYGQKQVKGSEFPRSYYKCTNPGCPVKKKVERSL-DGQVTEIIYKGQHNHE	>BnaWRKY076N DDGYNWRKYGQKQVKGSEFPRSYYKCTNPGCPVKKKVERSL-DGQVTEIIYKGQHNHE
I N	BnaWRKY078	BnaA06g16820D	LDDGFKWRKYGKKMVKNSPNPRNYYKCSTDGCPVKKRVERDRDDPSFVITTYESFHNHS	>BnaWRKY078 LDDGFKWRKYGKKMVKNSPNPRNYYKCSTDGCPVKKRVERDRDDPSFVITTYESFHNHS	>BnaWRKY078 LDDGFKWRKYGKKMVKNSPNPRNYYKCSTDGCPVKKRVERDRDDPSFVITTYESFHNHS
I N	BnaWRKY079	BnaA06g23750D	MDDGYKWRKYGKKSVKNNTNKRNYYKCSNEGCTVKKRVERDGEDAAYVITTYDGVHNHE	>BnaWRKY079 MDDGYKWRKYGKKSVKNNTNKRNYYKCSNEGCTVKKRVERDGEDAAYVITTYDGVHNHE	>BnaWRKY079 MDDGYKWRKYGKKSVKNNTNKRNYYKCSNEGCTVKKRVERDGEDAAYVITTYDGVHNHE
I N	BnaWRKY081	BnaA06g28100D	LDDGFKWRKYGKKMVKNSPNPRNYYKCSADGCPVKKRVERDGDDPSFVITTYEGFHNHS	>BnaWRKY081 LDDGFKWRKYGKKMVKNSPNPRNYYKCSADGCPVKKRVERDGDDPSFVITTYEGFHNHS	>BnaWRKY081 LDDGFKWRKYGKKMVKNSPNPRNYYKCSADGCPVKKRVERDGDDPSFVITTYEGFHNHS
I N	BnaWRKY083N	BnaA06g33730D	DDGYNWRKYGQKQVKGSDFPRSYYKCTHPACPVKKKVERSQ-DGQVTEIIYKGQHSHE	>BnaWRKY083N DDGYNWRKYGQKQVKGSDFPRSYYKCTHPACPVKKKVERSQ-DGQVTEIIYKGQHSHE	>BnaWRKY083N DDGYNWRKYGQKQVKGSDFPRSYYKCTHPACPVKKKVERSQ-DGQVTEIIYKGQHSHE
I N	BnaWRKY100N	BnaA08g14350D	DDGYNWRKYGQKHVKGSEFPRSYYKCTHPNCEVKKLFETSH-DGRITDIIYKGTHDHPK	>BnaWRKY100N DDGYNWRKYGQKHVKGSEFPRSYYKCTHPNCEVKKLFETSH-DGRITDIIYKGTHDHPK	>BnaWRKY100N DDGYNWRKYGQKHVKGSEFPRSYYKCTHPNCEVKKLFETSH-DGRITDIIYKGTHDHPK
I N	BnaWRKY103N	BnaA08g24160D	VDGYNWRKYGQKQVKGSEFPRSYYKCTNPACPVKKKVERSL-DGQVTEIIYKGQHNHE	>BnaWRKY103N VDGYNWRKYGQKQVKGSEFPRSYYKCTNPACPVKKKVERSL-DGQVTEIIYKGQHNHE	>BnaWRKY103N VDGYNWRKYGQKQVKGSEFPRSYYKCTNPACPVKKKVERSL-DGQVTEIIYKGQHNHE
I N	BnaWRKY104	BnaA08g29320D	DDGYQWRKYGRKIVNGNSNPRSYYKCTYGGCNVKKHVERGADDVKLLVVTYDGKHNHP	>BnaWRKY104 DDGYQWRKYGRKIVNGNSNPRSYYKCTYGGCNVKKHVERGADDVKLLVVTYDGKHNHP	>BnaWRKY104 DDGYQWRKYGRKIVNGNSNPRSYYKCTYGGCNVKKHVERGADDVKLLVVTYDGKHNHP
I N	BnaWRKY108	BnaA09g07010D	MDDGYKWRKYGKKSVKNNINKRNYYKCSSEGCMVKKRVERDGKDAAYVITTYEGVHNHE	>BnaWRKY108 MDDGYKWRKYGKKSVKNNINKRNYYKCSSEGCMVKKRVERDGKDAAYVITTYEGVHNHE	>BnaWRKY108 MDDGYKWRKYGKKSVKNNINKRNYYKCSSEGCMVKKRVERDGKDAAYVITTYEGVHNHE
I N	BnaWRKY121N	BnaA09g45940D	DDGYNWRKYGQKQVKGSEFPRSYYKCTNPGCPVKKKVERSL-DGQVTEIIYKGQHNHE	>BnaWRKY121N DDGYNWRKYGQKQVKGSEFPRSYYKCTNPGCPVKKKVERSL-DGQVTEIIYKGQHNHE	>BnaWRKY121N DDGYNWRKYGQKQVKGSEFPRSYYKCTNPGCPVKKKVERSL-DGQVTEIIYKGQHNHE
I N	BnaWRKY124	BnaA09g55920D	LDDGYKWRKYGKKPIRGNPFPRHYHKCSNPNCIVKKKIERDTSNPEYVLTTYEGRHNHP	>BnaWRKY124 LDDGYKWRKYGKKPIRGNPFPRHYHKCSNPNCIVKKKIERDTSNPEYVLTTYEGRHNHP	>BnaWRKY124 LDDGYKWRKYGKKPIRGNPFPRHYHKCSNPNCIVKKKIERDTSNPEYVLTTYEGRHNHP
I N	BnaWRKY125	BnaA10g10500D	LDDGYRWRKYGQKVVKGNPNPRSYYKCTAPGCTVRKHVERASHDLKSVITTYEGKHNHD	>BnaWRKY125 LDDGYRWRKYGQKVVKGNPNPRSYYKCTAPGCTVRKHVERASHDLKSVITTYEGKHNHD	>BnaWRKY125 LDDGYRWRKYGQKVVKGNPNPRSYYKCTAPGCTVRKHVERASHDLKSVITTYEGKHNHD
I N	BnaWRKY130N	BnaAnng01980D	EDGYNWRKYGQKQVKGSENPRSYFRCTYPNCLTKKKVETSLVKGHVTEIVYKGSHNHPK	>BnaWRKY130N EDGYNWRKYGQKQVKGSENPRSYFRCTYPNCLTKKKVETSLVKGHVTEIVYKGSHNHPK	>BnaWRKY130N EDGYNWRKYGQKQVKGSENPRSYFRCTYPNCLTKKKVETSLVKGHVTEIVYKGSHNHPK
I N	BnaWRKY133	BnaAnng24700D	NDGHRWRKYGQKIVKGNPNPRSYYKCSHKGCIMKKHVERAADDLRMLLVTYYGKHGHA	>BnaWRKY133 NDGHRWRKYGQKIVKGNPNPRSYYKCSHKGCIMKKHVERAADDLRMLLVTYYGKHGHA	>BnaWRKY133 NDGHRWRKYGQKIVKGNPNPRSYYKCSHKGCIMKKHVERAADDLRMLLVTYYGKHGHA
I N	BnaWRKY147N	BnaC01g18490D	DDGYNWRKYGQKLVKGSEYPRSYYKCTHPNCEVKKKVERSR-EGHITEIIYAKTHNHPK	>BnaWRKY147N DDGYNWRKYGQKLVKGSEYPRSYYKCTHPNCEVKKKVERSR-EGHITEIIYAKTHNHPK	>BnaWRKY147N DDGYNWRKYGQKLVKGSEYPRSYYKCTHPNCEVKKKVERSR-EGHITEIIYAKTHNHPK
I N	BnaWRKY148N	BnaC01g18810D	DDGYNWRKYGQKHVKGSEFPRSYYKCTHPNCEVKKLFERSY-DGQITDIIYKGTHDHPK	>BnaWRKY148N DDGYNWRKYGQKHVKGSEFPRSYYKCTHPNCEVKKLFERSY-DGQITDIIYKGTHDHPK	>BnaWRKY148N DDGYNWRKYGQKHVKGSEFPRSYYKCTHPNCEVKKLFERSY-DGQITDIIYKGTHDHPK
I N	BnaWRKY149N	BnaC02g01720D	EDGYNWRKYGQKQVKGSENPRSYFRCTYPNCVTKKKVETSLVKGHVTEIVYKGSHNHPK	>BnaWRKY149N EDGYNWRKYGQKQVKGSENPRSYFRCTYPNCVTKKKVETSLVKGHVTEIVYKGSHNHPK	>BnaWRKY149N EDGYNWRKYGQKQVKGSENPRSYFRCTYPNCVTKKKVETSLVKGHVTEIVYKGSHNHPK
I N	BnaWRKY158N	BnaC02g34990D	DDGYNWRKYGQKQVKGSDFPRSYYKCTHGACPVKKKVERSV-DGQVTEIIYKGQHNHE	>BnaWRKY158N DDGYNWRKYGQKQVKGSDFPRSYYKCTHGACPVKKKVERSV-DGQVTEIIYKGQHNHE	>BnaWRKY158N DDGYNWRKYGQKQVKGSDFPRSYYKCTHGACPVKKKVERSV-DGQVTEIIYKGQHNHE
I N	BnaWRKY161	BnaC02g40180D	LDDGFKWRKYGKKMVKNSPHPRNYYKCAADACPVKKRVERDKDDPSFVITTYEGSHNHS	>BnaWRKY161 LDDGFKWRKYGKKMVKNSPHPRNYYKCAADACPVKKRVERDKDDPSFVITTYEGSHNHS	>BnaWRKY161 LDDGFKWRKYGKKMVKNSPHPRNYYKCAADACPVKKRVERDKDDPSFVITTYEGSHNHS
I N	BnaWRKY162	BnaC02g43320D	MDDGYKWRKYGKKSVKNNTNKRNYYKCSSEGCMVKKRVERDGENAAYVITTYEGVHNHE	>BnaWRKY162 MDDGYKWRKYGKKSVKNNTNKRNYYKCSSEGCMVKKRVERDGENAAYVITTYEGVHNHE	>BnaWRKY162 MDDGYKWRKYGKKSVKNNTNKRNYYKCSSEGCMVKKRVERDGENAAYVITTYEGVHNHE
I N	BnaWRKY165N	BnaC03g13730D	EDGYNWRKYGQKLVKGSEYPRSYYKCTNPNCQLKKKVERSR-EGHITEIIYKGAHNHSK	>BnaWRKY165N EDGYNWRKYGQKLVKGSEYPRSYYKCTNPNCQLKKKVERSR-EGHITEIIYKGAHNHSK	>BnaWRKY165N EDGYNWRKYGQKLVKGSEYPRSYYKCTNPNCQLKKKVERSR-EGHITEIIYKGAHNHSK
I N	BnaWRKY166N	BnaC03g16740D	NDGYGWRKYGQKQVKKSKNPRSYFKCTYPNCVSKKIVETAS-DGQITEIIYKGGHNHPK	>BnaWRKY166N NDGYGWRKYGQKQVKKSKNPRSYFKCTYPNCVSKKIVETAS-DGQITEIIYKGGHNHPK	>BnaWRKY166N NDGYGWRKYGQKQVKKSKNPRSYFKCTYPNCVSKKIVETAS-DGQITEIIYKGGHNHPK
I N	BnaWRKY169N	BnaC03g21360D	EDGYNWRKYGQKQVKGSENPRSYYKCTFPSCPTKKKVERSL-EGQITEIVYKGSHNHPK	>BnaWRKY169N EDGYNWRKYGQKQVKGSENPRSYYKCTFPSCPTKKKVERSL-EGQITEIVYKGSHNHPK	>BnaWRKY169N EDGYNWRKYGQKQVKGSENPRSYYKCTFPSCPTKKKVERSL-EGQITEIVYKGSHNHPK
I N	BnaWRKY175N	BnaC03g32670D	DDGYNWRKYGQKPIKGCEYPRSYYKCTHVNCPVKKKVERSS-DGQITQIIYKGQHDHEK	>BnaWRKY175N DDGYNWRKYGQKPIKGCEYPRSYYKCTHVNCPVKKKVERSS-DGQITQIIYKGQHDHEK	>BnaWRKY175N DDGYNWRKYGQKPIKGCEYPRSYYKCTHVNCPVKKKVERSS-DGQITQIIYKGQHDHEK
I N	BnaWRKY178	BnaC03g49470D	MDDGYKWRKYGKKSVKNNTNKRNYYKCSNEGCTVKKRVERDGEDAAYVITTYDGVHNHE	>BnaWRKY178 MDDGYKWRKYGKKSVKNNTNKRNYYKCSNEGCTVKKRVERDGEDAAYVITTYDGVHNHE	>BnaWRKY178 MDDGYKWRKYGKKSVKNNTNKRNYYKCSNEGCTVKKRVERDGEDAAYVITTYDGVHNHE
I N	BnaWRKY186	BnaC03g70660D	DDGYQWRKYGRKIVNGNSNPRSYYKCTYGGCNVKKHVERGADDVKLLVVTYDGKHNHP	>BnaWRKY186 DDGYQWRKYGRKIVNGNSNPRSYYKCTYGGCNVKKHVERGADDVKLLVVTYDGKHNHP	>BnaWRKY186 DDGYQWRKYGRKIVNGNSNPRSYYKCTYGGCNVKKHVERGADDVKLLVVTYDGKHNHP
I N	BnaWRKY191N	BnaC04g06800D	EDGYNWRKYGQKQVKGSENPRSYYKCTFPNCPTKKKVETSL-EGQITEIVYKGSHNHPK	>BnaWRKY191N EDGYNWRKYGQKQVKGSENPRSYYKCTFPNCPTKKKVETSL-EGQITEIVYKGSHNHPK	>BnaWRKY191N EDGYNWRKYGQKQVKGSENPRSYYKCTFPNCPTKKKVETSL-EGQITEIVYKGSHNHPK
I N	BnaWRKY194	BnaC04g14500D	DGFRWRKYGQKVVKGNTNPRSYYKCTYQGCGVWKQVERSAEDERAVLTTYEGRHNHD	>BnaWRKY194 DGFRWRKYGQKVVKGNTNPRSYYKCTYQGCGVWKQVERSAEDERAVLTTYEGRHNHD	>BnaWRKY194 DGFRWRKYGQKVVKGNTNPRSYYKCTYQGCGVWKQVERSAEDERAVLTTYEGRHNHD
I N	BnaWRKY200	BnaC04g38910D	LDDGYRWRKYGQKAVKNNPFPRSYYKCTEKGCRVKKQVQRLSGDEGVVVTTYQGVHTHP	>BnaWRKY200 LDDGYRWRKYGQKAVKNNPFPRSYYKCTEKGCRVKKQVQRLSGDEGVVVTTYQGVHTHP	>BnaWRKY200 LDDGYRWRKYGQKAVKNNPFPRSYYKCTEKGCRVKKQVQRLSGDEGVVVTTYQGVHTHP
I N	BnaWRKY202N	BnaC04g41050D	NDGYGWRKYGQKQVKKSENPRSYFKCTYPNCVSKKIVETTS-DGQITEIIYKGGHNHPK	>BnaWRKY202N NDGYGWRKYGQKQVKKSENPRSYFKCTYPNCVSKKIVETTS-DGQITEIIYKGGHNHPK	>BnaWRKY202N NDGYGWRKYGQKQVKKSENPRSYFKCTYPNCVSKKIVETTS-DGQITEIIYKGGHNHPK
I N	BnaWRKY208N	BnaC05g10200D	DDGYNWRKYGQKQVKGSEFPRSYYKCTNPGCPVKKKVERSL-DGQVTEIIYKGQHNHE	>BnaWRKY208N DDGYNWRKYGQKQVKGSEFPRSYYKCTNPGCPVKKKVERSL-DGQVTEIIYKGQHNHE	>BnaWRKY208N DDGYNWRKYGQKQVKGSEFPRSYYKCTNPGCPVKKKVERSL-DGQVTEIIYKGQHNHE
I N	BnaWRKY215N	BnaC05g48590D	DDGYNWRKYGQKPIKGCEYPRSYYRCTHVNCPVKKKVERSS-DGQITQIIYKGQHDHE	>BnaWRKY215N DDGYNWRKYGQKPIKGCEYPRSYYRCTHVNCPVKKKVERSS-DGQITQIIYKGQHDHE	>BnaWRKY215N DDGYNWRKYGQKPIKGCEYPRSYYRCTHVNCPVKKKVERSS-DGQITQIIYKGQHDHE
I N	BnaWRKY216	BnaC06g07320D	NDDYRWRKYGQKIVKGNPNPRSYYKCSHKGCNVKKHVERAADDLRMLLVTYYGKHGHA	>BnaWRKY216 NDDYRWRKYGQKIVKGNPNPRSYYKCSHKGCNVKKHVERAADDLRMLLVTYYGKHGHA	>BnaWRKY216 NDDYRWRKYGQKIVKGNPNPRSYYKCSHKGCNVKKHVERAADDLRMLLVTYYGKHGHA
I N	BnaWRKY217	BnaC06g11020D	DDGFRWRKYGQKVVKGNPNPRSYYKCTYTACDVKKHVERGAEDVKFLLVTYDGIHEHD	>BnaWRKY217 DDGFRWRKYGQKVVKGNPNPRSYYKCTYTACDVKKHVERGAEDVKFLLVTYDGIHEHD	>BnaWRKY217 DDGFRWRKYGQKVVKGNPNPRSYYKCTYTACDVKKHVERGAEDVKFLLVTYDGIHEHD
I N	BnaWRKY229N	BnaC07g22240D	DDGYNWRKYGQKQVKGSDFPRSYYKCTHPACPVKKKVERSQ-DGQVTEIIYKGQHSHE	>BnaWRKY229N DDGYNWRKYGQKQVKGSDFPRSYYKCTHPACPVKKKVERSQ-DGQVTEIIYKGQHSHE	>BnaWRKY229N DDGYNWRKYGQKQVKGSDFPRSYYKCTHPACPVKKKVERSQ-DGQVTEIIYKGQHSHE
I N	BnaWRKY233N	BnaC07g27590D	KCTYPNCPTKKKVETSL-EGQITETVYKGSHNHPK	>BnaWRKY233N KCTYPNCPTKKKVETSL-EGQITETVYKGSHNHPK	>BnaWRKY233N KCTYPNCPTKKKVETSL-EGQITETVYKGSHNHPK
I N	BnaWRKY239N	BnaC07g40660D	DDGYNWRKYGQKHVKGSEFPRSYYKCTHPNCEAKKLFERSH-DGKITDIVYKGTHDHPK	>BnaWRKY239N DDGYNWRKYGQKHVKGSEFPRSYYKCTHPNCEAKKLFERSH-DGKITDIVYKGTHDHPK	>BnaWRKY239N DDGYNWRKYGQKHVKGSEFPRSYYKCTHPNCEAKKLFERSH-DGKITDIVYKGTHDHPK
I N	BnaWRKY244	BnaC07g49530D	LDDGFKWRKYGKKMVKNSPNPRNYFKCSADGCPVKKRVERDGDDPSFVITTYEGFHNHS	>BnaWRKY244 LDDGFKWRKYGKKMVKNSPNPRNYFKCSADGCPVKKRVERDGDDPSFVITTYEGFHNHS	>BnaWRKY244 LDDGFKWRKYGKKMVKNSPNPRNYFKCSADGCPVKKRVERDGDDPSFVITTYEGFHNHS
I N	BnaWRKY247N	BnaC08g12240D	DDGYNWRKYGQKHVKGSEFPRSYYKCTHPNCEVKKLFETSH-DGRITDIIYKGTHDHPK	>BnaWRKY247N DDGYNWRKYGQKHVKGSEFPRSYYKCTHPNCEVKKLFETSH-DGRITDIIYKGTHDHPK	>BnaWRKY247N DDGYNWRKYGQKHVKGSEFPRSYYKCTHPNCEVKKLFETSH-DGRITDIIYKGTHDHPK
I N	BnaWRKY252	BnaC08g35490D	LDDGYKWRKYGKKPIRGNPFPRHYHKCSNPNCIVKKKIERDTSNPEYVLTTYEGRHNHP	>BnaWRKY252 LDDGYKWRKYGKKPIRGNPFPRHYHKCSNPNCIVKKKIERDTSNPEYVLTTYEGRHNHP	>BnaWRKY252 LDDGYKWRKYGKKPIRGNPFPRHYHKCSNPNCIVKKKIERDTSNPEYVLTTYEGRHNHP
I N	BnaWRKY254N	BnaC08g40010D	DDGYNWRKYGQKQVKGSEFPRSYYKCTNPGCPVKKKVERSL-DGQVTEIIYKGQHNHE	>BnaWRKY254N DDGYNWRKYGQKQVKGSEFPRSYYKCTNPGCPVKKKVERSL-DGQVTEIIYKGQHNHE	>BnaWRKY254N DDGYNWRKYGQKQVKGSEFPRSYYKCTNPGCPVKKKVERSL-DGQVTEIIYKGQHNHE
I N	BnaWRKY255	BnaC09g03790D	LDDGFKWRKYGKKMVKNSPNPRNYYKCSADGCPVKKRVERDRDDPSFVITTYEGFHNHS	>BnaWRKY255 LDDGFKWRKYGKKMVKNSPNPRNYYKCSADGCPVKKRVERDRDDPSFVITTYEGFHNHS	>BnaWRKY255 LDDGFKWRKYGKKMVKNSPNPRNYYKCSADGCPVKKRVERDRDDPSFVITTYEGFHNHS
I N	BnaWRKY257	BnaC09g06700D	MDDGYKWRKYGKKSVKNNINKRNYYKCSSEGCMVKKRVERDGKDAAYVITTYEGVHNHE	>BnaWRKY257 MDDGYKWRKYGKKSVKNNINKRNYYKCSSEGCMVKKRVERDGKDAAYVITTYEGVHNHE	>BnaWRKY257 MDDGYKWRKYGKKSVKNNINKRNYYKCSSEGCMVKKRVERDGKDAAYVITTYEGVHNHE
I N	BnaWRKY265N	BnaC09g53550D	EDGYNWRKYGQKLVKGSEYPRSYYKCTNPNCPVKKKVERSR-EGHITEIIYKGAHNHSK	>BnaWRKY265N EDGYNWRKYGQKLVKGSEYPRSYYKCTNPNCPVKKKVERSR-EGHITEIIYKGAHNHSK	>BnaWRKY265N EDGYNWRKYGQKLVKGSEYPRSYYKCTNPNCPVKKKVERSR-EGHITEIIYKGAHNHSK
I N	BnaWRKY270	BnaCnng13810D	LDDGFKWRKYGKKPIRGSPFPRHYHKCSNPNCIVKKKIERDTSNPDYVLTTYEGRHNHP	>BnaWRKY270 LDDGFKWRKYGKKPIRGSPFPRHYHKCSNPNCIVKKKIERDTSNPDYVLTTYEGRHNHP	>BnaWRKY270 LDDGFKWRKYGKKPIRGSPFPRHYHKCSNPNCIVKKKIERDTSNPDYVLTTYEGRHNHP
I N	BnaWRKY274N	BnaCnng39610D	DDGYNWRKYGQKQVKGSEFPRSYYKCTNPGCPVKKKVERSL-DGQVTEIIYKGQHNHE	>BnaWRKY274N DDGYNWRKYGQKQVKGSEFPRSYYKCTNPGCPVKKKVERSL-DGQVTEIIYKGQHNHE	>BnaWRKY274N DDGYNWRKYGQKQVKGSEFPRSYYKCTNPGCPVKKKVERSL-DGQVTEIIYKGQHNHE
I N	BnaWRKY275	BnaCnng39880D	LDDGYSWKKYGQKLIRGNPNARSYYKCTFSGCDVKKHVERSADNAKSLVITYYGNHEHD	>BnaWRKY275 LDDGYSWKKYGQKLIRGNPNARSYYKCTFSGCDVKKHVERSADNAKSLVITYYGNHEHD	>BnaWRKY275 LDDGYSWKKYGQKLIRGNPNARSYYKCTFSGCDVKKHVERSADNAKSLVITYYGNHEHD
I N	BnaWRKY276	BnaCnng39890D	LDDGYSWKKYGQRLIMGNQNTRFYYKCTFAGCDVKKHVERRADNVKSLVITYYGNHEHD	>BnaWRKY276 LDDGYSWKKYGQRLIMGNQNTRFYYKCTFAGCDVKKHVERRADNVKSLVITYYGNHEHD	>BnaWRKY276 LDDGYSWKKYGQRLIMGNQNTRFYYKCTFAGCDVKKHVERRADNVKSLVITYYGNHEHD
I N	BnaWRKY282N	BnaCnng64000D	DDGYNWRKYGQKLVKGSEYPRSYYKCTHPNCEVKKKVERSR-EGHITEIIYVKAHNHL	>BnaWRKY282N DDGYNWRKYGQKLVKGSEYPRSYYKCTHPNCEVKKKVERSR-EGHITEIIYVKAHNHL	>BnaWRKY282N DDGYNWRKYGQKLVKGSEYPRSYYKCTHPNCEVKKKVERSR-EGHITEIIYVKAHNHL
I N	BnaWRKY283N	BnaCnng66020D	EDGYNWRKYGQKQVKGSENPRSYYKCTYPSCPTKKKVEMSL-DGQITEIVYKGSHNHPK	>BnaWRKY283N EDGYNWRKYGQKQVKGSENPRSYYKCTYPSCPTKKKVEMSL-DGQITEIVYKGSHNHPK	>BnaWRKY283N EDGYNWRKYGQKQVKGSENPRSYYKCTYPSCPTKKKVEMSL-DGQITEIVYKGSHNHPK
I N	BnaWRKY284N	BnaCnng68630D	DDGYNWRKYGQKHVKGSEFPRSYYKCTHPNCEVKKVFERSH-EGQITEIVYKGTHDHPK	>BnaWRKY284N DDGYNWRKYGQKHVKGSEFPRSYYKCTHPNCEVKKVFERSH-EGQITEIVYKGTHDHPK	>BnaWRKY284N DDGYNWRKYGQKHVKGSEFPRSYYKCTHPNCEVKKVFERSH-EGQITEIVYKGTHDHPK
I N	BnaWRKY287	BnaCnng77260D	LDDGYSWKNYGQKLIRGNPNARLYYKCTFSGCDVKKHVERRADNAKSLVITYYGNHEHD	>BnaWRKY287 LDDGYSWKNYGQKLIRGNPNARLYYKCTFSGCDVKKHVERRADNAKSLVITYYGNHEHD	>BnaWRKY287 LDDGYSWKNYGQKLIRGNPNARLYYKCTFSGCDVKKHVERRADNAKSLVITYYGNHEHD
I C	BnaWRKY007C	BnaA01g15570D	EDGYRWRKYGQKVVKGNPNPRSYYKCTATGCIVTKHVERASDDLTSVLTTYIGKHTHE	>BnaWRKY007C EDGYRWRKYGQKVVKGNPNPRSYYKCTATGCIVTKHVERASDDLTSVLTTYIGKHTHE	>BnaWRKY007C EDGYRWRKYGQKVVKGNPNPRSYYKCTATGCIVTKHVERASDDLTSVLTTYIGKHTHE
I C	BnaWRKY008C	BnaA01g15760D	LDDGYRWRKYGQKVVRGNPNPRSYYKCTAPGCPVRKHVERASHDPKAVITTYEGKHNHD	>BnaWRKY008C LDDGYRWRKYGQKVVRGNPNPRSYYKCTAPGCPVRKHVERASHDPKAVITTYEGKHNHD	>BnaWRKY008C LDDGYRWRKYGQKVVRGNPNPRSYYKCTAPGCPVRKHVERASHDPKAVITTYEGKHNHD
I C	BnaWRKY025C	BnaA02g36910D	LDDGYRWRKYGQKVVKGNPYPRSYYKCTTPGCGVRKHVERAANDPKAVITTYEGKHNHD	>BnaWRKY025C LDDGYRWRKYGQKVVKGNPYPRSYYKCTTPGCGVRKHVERAANDPKAVITTYEGKHNHD	>BnaWRKY025C LDDGYRWRKYGQKVVKGNPYPRSYYKCTTPGCGVRKHVERAANDPKAVITTYEGKHNHD
I C	BnaWRKY028C	BnaA03g10980D	LDDGYRWRKYGQKVVKGNPNPRSYYKCTAPGCTVRKHVERASHDLKSVITTYEGKHDHE	>BnaWRKY028C LDDGYRWRKYGQKVVKGNPNPRSYYKCTAPGCTVRKHVERASHDLKSVITTYEGKHDHE	>BnaWRKY028C LDDGYRWRKYGQKVVKGNPNPRSYYKCTAPGCTVRKHVERASHDLKSVITTYEGKHDHE
I C	BnaWRKY029C	BnaA03g13820D	VDGFRWRKYGQKVVKGNTNPRNYYKCTFQGCGVRKQIERSAEDERAVLTTYEGRHNHD	>BnaWRKY029C VDGFRWRKYGQKVVKGNTNPRNYYKCTFQGCGVRKQIERSAEDERAVLTTYEGRHNHD	>BnaWRKY029C VDGFRWRKYGQKVVKGNTNPRNYYKCTFQGCGVRKQIERSAEDERAVLTTYEGRHNHD
I C	BnaWRKY033C	BnaA03g17820D	LDDGYRWRKYGQKVVKGNPNPRSYYKCTTIGCPVRKHVERASQDLRAVITTYEGKHNHD	>BnaWRKY033C LDDGYRWRKYGQKVVKGNPNPRSYYKCTTIGCPVRKHVERASQDLRAVITTYEGKHNHD	>BnaWRKY033C LDDGYRWRKYGQKVVKGNPNPRSYYKCTTIGCPVRKHVERASQDLRAVITTYEGKHNHD
I C	BnaWRKY036	BnaA03g20910D	LDDGYKWRKYGQKVVKNSLHPRSYYRCTHNNCRVKKRVERLSEDCRMVITTYEGRHNH	>BnaWRKY036 LDDGYKWRKYGQKVVKNSLHPRSYYRCTHNNCRVKKRVERLSEDCRMVITTYEGRHNH	>BnaWRKY036 LDDGYKWRKYGQKVVKNSLHPRSYYRCTHNNCRVKKRVERLSEDCRMVITTYEGRHNH
I C	BnaWRKY039C	BnaA03g27660D	LDDGYRWRKYGQKVVKGNPHPRSYYKCTTANCTVRKHVERASTDVKAVITTYEGKHNHD	>BnaWRKY039C LDDGYRWRKYGQKVVKGNPHPRSYYKCTTANCTVRKHVERASTDVKAVITTYEGKHNHD	>BnaWRKY039C LDDGYRWRKYGQKVVKGNPHPRSYYKCTTANCTVRKHVERASTDVKAVITTYEGKHNHD
I C	BnaWRKY046C	BnaA03g48030D	EDGYRWRKYGQKVVKGNPNPRSYYKCTANGCNVTKHVERASDDLTSVLTTYIGKHNHA	>BnaWRKY046C EDGYRWRKYGQKVVKGNPNPRSYYKCTANGCNVTKHVERASDDLTSVLTTYIGKHNHA	>BnaWRKY046C EDGYRWRKYGQKVVKGNPNPRSYYKCTANGCNVTKHVERASDDLTSVLTTYIGKHNHA
I C	BnaWRKY047C	BnaA03g48160D	LDDGYKWRKYGQKVVRGNPNPRSYYKCTAPGCPVRKHVERASHDPKAVITTYEGKHNHD	>BnaWRKY047C LDDGYKWRKYGQKVVRGNPNPRSYYKCTAPGCPVRKHVERASHDPKAVITTYEGKHNHD	>BnaWRKY047C LDDGYKWRKYGQKVVRGNPNPRSYYKCTAPGCPVRKHVERASHDPKAVITTYEGKHNHD
I C	BnaWRKY059C	BnaA04g17420D	DGFRWRKYGQKVVKGNTNPRSYYKCTYQGCGVRKQVERSAEDERAVLTTYEGRHNHD	>BnaWRKY059C DGFRWRKYGQKVVKGNTNPRSYYKCTYQGCGVRKQVERSAEDERAVLTTYEGRHNHD	>BnaWRKY059C DGFRWRKYGQKVVKGNTNPRSYYKCTYQGCGVRKQVERSAEDERAVLTTYEGRHNHD
I C	BnaWRKY062C	BnaA04g22040D	LDDGYRWRKYGQKVVKGNPNPRSYYKCTTTGCPVRKHVERASNDMRAVITTYEGKHNHD	>BnaWRKY062C LDDGYRWRKYGQKVVKGNPNPRSYYKCTTTGCPVRKHVERASNDMRAVITTYEGKHNHD	>BnaWRKY062C LDDGYRWRKYGQKVVKGNPNPRSYYKCTTTGCPVRKHVERASNDMRAVITTYEGKHNHD
I C	BnaWRKY065	BnaA04g25840D	LDDGYKWRKYGQKVVKNSLHPRSYYRCTHNNCRVKKRVERLSEDCRMVITTYEGRHNH	>BnaWRKY065 LDDGYKWRKYGQKVVKNSLHPRSYYRCTHNNCRVKKRVERLSEDCRMVITTYEGRHNH	>BnaWRKY065 LDDGYKWRKYGQKVVKNSLHPRSYYRCTHNNCRVKKRVERLSEDCRMVITTYEGRHNH
I C	BnaWRKY070C	BnaA05g07220D	GDGFKWRKYGQKAVGGNAYPRSYYRCTSVNCRARKRVERANDDPKAFITTYEGKHNHH	>BnaWRKY070C GDGFKWRKYGQKAVGGNAYPRSYYRCTSVNCRARKRVERANDDPKAFITTYEGKHNHH	>BnaWRKY070C GDGFKWRKYGQKAVGGNAYPRSYYRCTSVNCRARKRVERANDDPKAFITTYEGKHNHH
I C	BnaWRKY072C	BnaA05g12160D	DGFRWRKYGQKVVKGNTNPRSYYKCTYQGCGVRKQVERSAEDERAVLTTYEGRHNHD	>BnaWRKY072C DGFRWRKYGQKVVKGNTNPRSYYKCTYQGCGVRKQVERSAEDERAVLTTYEGRHNHD	>BnaWRKY072C DGFRWRKYGQKVVKGNTNPRSYYKCTYQGCGVRKQVERSAEDERAVLTTYEGRHNHD
I C	BnaWRKY074C	BnaA05g34110D	LDDGYRWRKYGQKVVKGNPHPRSYYKCTTANCTVRKHVERASTDVKAVITTYEGKHNHD	>BnaWRKY074C LDDGYRWRKYGQKVVKGNPHPRSYYKCTTANCTVRKHVERASTDVKAVITTYEGKHNHD	>BnaWRKY074C LDDGYRWRKYGQKVVKGNPHPRSYYKCTTANCTVRKHVERASTDVKAVITTYEGKHNHD
I C	BnaWRKY075C	BnaA05g34850D	LDDGYRWRKYGQKVVKGNPNPRSYYKCTTNGCPVRKHVERASHDMRAVITTYEGKHNHD	>BnaWRKY075C LDDGYRWRKYGQKVVKGNPNPRSYYKCTTNGCPVRKHVERASHDMRAVITTYEGKHNHD	>BnaWRKY075C LDDGYRWRKYGQKVVKGNPNPRSYYKCTTNGCPVRKHVERASHDMRAVITTYEGKHNHD
I C	BnaWRKY076C	BnaA06g08890D	LDDGYRWRKYGQKVVKGNPYPRSYYKCTTQGCGVRKHVERAATDPKAVVTTYEGKHNHD	>BnaWRKY076C LDDGYRWRKYGQKVVKGNPYPRSYYKCTTQGCGVRKHVERAATDPKAVVTTYEGKHNHD	>BnaWRKY076C LDDGYRWRKYGQKVVKGNPYPRSYYKCTTQGCGVRKHVERAATDPKAVVTTYEGKHNHD
I C	BnaWRKY083C	BnaA06g33730D	LDDGFRWRKYGQKVVKGNPYPRSYYKCTTPGCGVRKHVERAANDPKAVVTTYEGKHNHD	>BnaWRKY083C LDDGFRWRKYGQKVVKGNPYPRSYYKCTTPGCGVRKHVERAANDPKAVVTTYEGKHNHD	>BnaWRKY083C LDDGFRWRKYGQKVVKGNPYPRSYYKCTTPGCGVRKHVERAANDPKAVVTTYEGKHNHD
I C	BnaWRKY100C	BnaA08g14350D	LDDGYRWRKYGQKVVRGNPNPRSYYKCTAPGCPVRKHVERASHDPKAVITTYEGKHNHD	>BnaWRKY100C LDDGYRWRKYGQKVVRGNPNPRSYYKCTAPGCPVRKHVERASHDPKAVITTYEGKHNHD	>BnaWRKY100C LDDGYRWRKYGQKVVRGNPNPRSYYKCTAPGCPVRKHVERASHDPKAVITTYEGKHNHD
I C	BnaWRKY103C	BnaA08g24160D	LDDGYRWRKYGQKIVKGNPYPRSYYKCTTQGCGVRKHVERAATDPKAVVTTYEGKHNHD	>BnaWRKY103C LDDGYRWRKYGQKIVKGNPYPRSYYKCTTQGCGVRKHVERAATDPKAVVTTYEGKHNHD	>BnaWRKY103C LDDGYRWRKYGQKIVKGNPYPRSYYKCTTQGCGVRKHVERAATDPKAVVTTYEGKHNHD
I C	BnaWRKY112	BnaA09g16360D	DDGYKWRKYGQKSIKNSPNPRSYFKCTNSICNAKKQVERSIDDPNTYIITYEGFHLH	>BnaWRKY112 DDGYKWRKYGQKSIKNSPNPRSYFKCTNSICNAKKQVERSIDDPNTYIITYEGFHLH	>BnaWRKY112 DDGYKWRKYGQKSIKNSPNPRSYFKCTNSICNAKKQVERSIDDPNTYIITYEGFHLH
I C	BnaWRKY121C	BnaA09g45940D	LDDGYRWRKYGQKVVKGNPYPRSYYKCTTQGCGVRKHVERAAADPKAVVTTYEGKHNHD	>BnaWRKY121C LDDGYRWRKYGQKVVKGNPYPRSYYKCTTQGCGVRKHVERAAADPKAVVTTYEGKHNHD	>BnaWRKY121C LDDGYRWRKYGQKVVKGNPYPRSYYKCTTQGCGVRKHVERAAADPKAVVTTYEGKHNHD
I C	BnaWRKY130C	BnaAnng01980D	LDDGYRWRKYGQKVVKGNPNPRSYYKCTFTGCCVRKQVERAFHDAKSVITTYEGKHNHQ	>BnaWRKY130C LDDGYRWRKYGQKVVKGNPNPRSYYKCTFTGCCVRKQVERAFHDAKSVITTYEGKHNHQ	>BnaWRKY130C LDDGYRWRKYGQKVVKGNPNPRSYYKCTFTGCCVRKQVERAFHDAKSVITTYEGKHNHQ
I C	BnaWRKY147C	BnaC01g18490D	EDGYRWRKYGQKVVKGNPNPRSYYKCTATGCIVTKHVERASDDLTSVLTTYIGKHTHE	>BnaWRKY147C EDGYRWRKYGQKVVKGNPNPRSYYKCTATGCIVTKHVERASDDLTSVLTTYIGKHTHE	>BnaWRKY147C EDGYRWRKYGQKVVKGNPNPRSYYKCTATGCIVTKHVERASDDLTSVLTTYIGKHTHE
I C	BnaWRKY148C	BnaC01g18810D	LDDGYRWRKYGQKVVRGNPNPRSYYKCTAPGCPVRKHVERASHDPKAVITTYEGKHNHD	>BnaWRKY148C LDDGYRWRKYGQKVVRGNPNPRSYYKCTAPGCPVRKHVERASHDPKAVITTYEGKHNHD	>BnaWRKY148C LDDGYRWRKYGQKVVRGNPNPRSYYKCTAPGCPVRKHVERASHDPKAVITTYEGKHNHD
I C	BnaWRKY149C	BnaC02g01720D	LDDGYRWRKYGQKVVKGNPNPRSYYKCTFTGCCVRKQVERAFHDAKSVITTYEGKHNHQ	>BnaWRKY149C LDDGYRWRKYGQKVVKGNPNPRSYYKCTFTGCCVRKQVERAFHDAKSVITTYEGKHNHQ	>BnaWRKY149C LDDGYRWRKYGQKVVKGNPNPRSYYKCTFTGCCVRKQVERAFHDAKSVITTYEGKHNHQ
I C	BnaWRKY158C	BnaC02g34990D	LDDGYRWRKYGQKVVKGNPYPRSYYKCTTPGCRVRKHVERAANDPKAVITTYEGKHNHD	>BnaWRKY158C LDDGYRWRKYGQKVVKGNPYPRSYYKCTTPGCRVRKHVERAANDPKAVITTYEGKHNHD	>BnaWRKY158C LDDGYRWRKYGQKVVKGNPYPRSYYKCTTPGCRVRKHVERAANDPKAVITTYEGKHNHD
I C	BnaWRKY165C	BnaC03g13730D	DDGYHWRKYGQKVVKGNPNPRSYYKCTAPGCTVRKHVERASHDLKSVITTYEGKHDHE	>BnaWRKY165C DDGYHWRKYGQKVVKGNPNPRSYYKCTAPGCTVRKHVERASHDLKSVITTYEGKHDHE	>BnaWRKY165C DDGYHWRKYGQKVVKGNPNPRSYYKCTAPGCTVRKHVERASHDLKSVITTYEGKHDHE
I C	BnaWRKY166C	BnaC03g16740D	VDGFRWRKYGQKVVKGNTNPRSYYKCTFQGCGVRKQIERSAEDERAVLTTYEGRHNHD	>BnaWRKY166C VDGFRWRKYGQKVVKGNTNPRSYYKCTFQGCGVRKQIERSAEDERAVLTTYEGRHNHD	>BnaWRKY166C VDGFRWRKYGQKVVKGNTNPRSYYKCTFQGCGVRKQIERSAEDERAVLTTYEGRHNHD
I C	BnaWRKY169C	BnaC03g21360D	LDDGYRWRKYGQKVVKGNPNPRSYYKCTTIGCPVRKHVERASQDLRAVITTYEGKHNHD	>BnaWRKY169C LDDGYRWRKYGQKVVKGNPNPRSYYKCTTIGCPVRKHVERASQDLRAVITTYEGKHNHD	>BnaWRKY169C LDDGYRWRKYGQKVVKGNPNPRSYYKCTTIGCPVRKHVERASQDLRAVITTYEGKHNHD
I C	BnaWRKY172	BnaC03g24960D	LDDGYKWRKYGQKVVKNSLHPRSYYRCTHNNCRVKKRVERLSEDCRMVITTYEGRHNH	>BnaWRKY172 LDDGYKWRKYGQKVVKNSLHPRSYYRCTHNNCRVKKRVERLSEDCRMVITTYEGRHNH	>BnaWRKY172 LDDGYKWRKYGQKVVKNSLHPRSYYRCTHNNCRVKKRVERLSEDCRMVITTYEGRHNH
I C	BnaWRKY175C	BnaC03g32670D	LDDGYRWRKYGQKVVKGNPHPRSYYKCTTANCTVRKHVERASTDVKAVITTYEGKHNHD	>BnaWRKY175C LDDGYRWRKYGQKVVKGNPHPRSYYKCTTANCTVRKHVERASTDVKAVITTYEGKHNHD	>BnaWRKY175C LDDGYRWRKYGQKVVKGNPHPRSYYKCTTANCTVRKHVERASTDVKAVITTYEGKHNHD
I C	BnaWRKY190	BnaC04g05170D	LDDGYKWRKYGQKIVKNSLHPRSYYRCTHNNCRVKKRVERLSEDCRMVITTYEGRHSH	>BnaWRKY190 LDDGYKWRKYGQKIVKNSLHPRSYYRCTHNNCRVKKRVERLSEDCRMVITTYEGRHSH	>BnaWRKY190 LDDGYKWRKYGQKIVKNSLHPRSYYRCTHNNCRVKKRVERLSEDCRMVITTYEGRHSH
I C	BnaWRKY191C	BnaC04g06800D	LDDGYRWRKYGQKVVKGNPNPRSYYKCTTNGCPVRKHVERASHDMRAVITTYEGKHNHD	>BnaWRKY191C LDDGYRWRKYGQKVVKGNPNPRSYYKCTTNGCPVRKHVERASHDMRAVITTYEGKHNHD	>BnaWRKY191C LDDGYRWRKYGQKVVKGNPNPRSYYKCTTNGCPVRKHVERASHDMRAVITTYEGKHNHD
I C	BnaWRKY192C	BnaC04g08020D	EDGFKWRKYGQKAVGGNAYPRSYYRCTSVNCRARKRVERASGDSRAFITTYEGKHNHH	>BnaWRKY192C EDGFKWRKYGQKAVGGNAYPRSYYRCTSVNCRARKRVERASGDSRAFITTYEGKHNHH	>BnaWRKY192C EDGFKWRKYGQKAVGGNAYPRSYYRCTSVNCRARKRVERASGDSRAFITTYEGKHNHH
I C	BnaWRKY202C	BnaC04g41050D	DGFRWRKYGQKVVKGNTNPRSYYKCTYQGCGVRKQVERSAEDERAVLTTYEGRHNHD	>BnaWRKY202C DGFRWRKYGQKVVKGNTNPRSYYKCTYQGCGVRKQVERSAEDERAVLTTYEGRHNHD	>BnaWRKY202C DGFRWRKYGQKVVKGNTNPRSYYKCTYQGCGVRKQVERSAEDERAVLTTYEGRHNHD
I C	BnaWRKY205	BnaC04g49810D	ADGYKWRKYGQKVVKNSLHPRSYYRCTHNNCRVKKRVERLSEDCRMVITTYEGRHNH	>BnaWRKY205 ADGYKWRKYGQKVVKNSLHPRSYYRCTHNNCRVKKRVERLSEDCRMVITTYEGRHNH	>BnaWRKY205 ADGYKWRKYGQKVVKNSLHPRSYYRCTHNNCRVKKRVERLSEDCRMVITTYEGRHNH
I C	BnaWRKY208C	BnaC05g10200D	LDDGYRWRKYGQKVVKGNPYPRSYYKCTTQGCGVRKHVERAATDPKAVVTTYEGKHNHD	>BnaWRKY208C LDDGYRWRKYGQKVVKGNPYPRSYYKCTTQGCGVRKHVERAATDPKAVVTTYEGKHNHD	>BnaWRKY208C LDDGYRWRKYGQKVVKGNPYPRSYYKCTTQGCGVRKHVERAATDPKAVVTTYEGKHNHD
I C	BnaWRKY215C	BnaC05g48590D	LDDGYRWRKYGQKVVKGNPHPRSYYKCTTANCTVRKHVERASTDVKAVITTYEGKHNHD	>BnaWRKY215C LDDGYRWRKYGQKVVKGNPHPRSYYKCTTANCTVRKHVERASTDVKAVITTYEGKHNHD	>BnaWRKY215C LDDGYRWRKYGQKVVKGNPHPRSYYKCTTANCTVRKHVERASTDVKAVITTYEGKHNHD
I C	BnaWRKY229C	BnaC07g22240D	LDDGFRWRKYGQKVVKGNPYPRSYYKCTTPGCGVRKHVERAASDPKAVVTTYEGKHNHD	>BnaWRKY229C LDDGFRWRKYGQKVVKGNPYPRSYYKCTTPGCGVRKHVERAASDPKAVVTTYEGKHNHD	>BnaWRKY229C LDDGFRWRKYGQKVVKGNPYPRSYYKCTTPGCGVRKHVERAASDPKAVVTTYEGKHNHD
I C	BnaWRKY239C	BnaC07g40660D	LDDGYRWRKYGQKVVRGNPNPRSYYKCTAPGCPVRKHVERASHDPKAVITTYEGKHNHD	>BnaWRKY239C LDDGYRWRKYGQKVVRGNPNPRSYYKCTAPGCPVRKHVERASHDPKAVITTYEGKHNHD	>BnaWRKY239C LDDGYRWRKYGQKVVRGNPNPRSYYKCTAPGCPVRKHVERASHDPKAVITTYEGKHNHD
I C	BnaWRKY247C	BnaC08g12240D	LDDGYRWRKYGQKVVRGNPNPRSYYKCTAPGCPVRKHVERASHDPKAVITTYEGKHNHD	>BnaWRKY247C LDDGYRWRKYGQKVVRGNPNPRSYYKCTAPGCPVRKHVERASHDPKAVITTYEGKHNHD	>BnaWRKY247C LDDGYRWRKYGQKVVRGNPNPRSYYKCTAPGCPVRKHVERASHDPKAVITTYEGKHNHD
I C	BnaWRKY254C	BnaC08g40010D	LDDGYRWRKYGQKVVKGNPYPRSYYKCTTQGCGVRKHVERAAADPKAVVTTYEGKHNHD	>BnaWRKY254C LDDGYRWRKYGQKVVKGNPYPRSYYKCTTQGCGVRKHVERAAADPKAVVTTYEGKHNHD	>BnaWRKY254C LDDGYRWRKYGQKVVKGNPYPRSYYKCTTQGCGVRKHVERAAADPKAVVTTYEGKHNHD
I C	BnaWRKY260	BnaC09g17450D	DDGYKWRKYGQKSIKNSPNPRSYFKCTNSICNAKKQVERSIDDPNTYIITYEGFHLH	>BnaWRKY260 DDGYKWRKYGQKSIKNSPNPRSYFKCTNSICNAKKQVERSIDDPNTYIITYEGFHLH	>BnaWRKY260 DDGYKWRKYGQKSIKNSPNPRSYFKCTNSICNAKKQVERSIDDPNTYIITYEGFHLH
I C	BnaWRKY265C	BnaC09g53550D	LDDGYRWRKYGQKVVKGNPNPRSYYKCTAPGCTVRKHVERASHDLKSVITTYEGKHNHD	>BnaWRKY265C LDDGYRWRKYGQKVVKGNPNPRSYYKCTAPGCTVRKHVERASHDLKSVITTYEGKHNHD	>BnaWRKY265C LDDGYRWRKYGQKVVKGNPNPRSYYKCTAPGCTVRKHVERASHDLKSVITTYEGKHNHD
I C	BnaWRKY274C	BnaCnng39610D	LDDGYRWRKYGQKIVKGNPYPRSYYKCTTQGCGVRKHVERAATDPKAVVTTYEGKHNHD	>BnaWRKY274C LDDGYRWRKYGQKIVKGNPYPRSYYKCTTQGCGVRKHVERAATDPKAVVTTYEGKHNHD	>BnaWRKY274C LDDGYRWRKYGQKIVKGNPYPRSYYKCTTQGCGVRKHVERAATDPKAVVTTYEGKHNHD
I C	BnaWRKY282C	BnaCnng64000D	EDGYRWRKYGQKVVKGNPNPRSYYKCTASGCNVTKHVERASDDLTSVLTTYIGKHNHA	>BnaWRKY282C EDGYRWRKYGQKVVKGNPNPRSYYKCTASGCNVTKHVERASDDLTSVLTTYIGKHNHA	>BnaWRKY282C EDGYRWRKYGQKVVKGNPNPRSYYKCTASGCNVTKHVERASDDLTSVLTTYIGKHNHA
I C	BnaWRKY283C	BnaCnng66020D	LDDGYRWRKYGQKVVKGNPNPRSYYKCTTTGCPVRKHVERASHDMRAVITTYEGKHNHD	>BnaWRKY283C LDDGYRWRKYGQKVVKGNPNPRSYYKCTTTGCPVRKHVERASHDMRAVITTYEGKHNHD	>BnaWRKY283C LDDGYRWRKYGQKVVKGNPNPRSYYKCTTTGCPVRKHVERASHDMRAVITTYEGKHNHD
I C	BnaWRKY284C	BnaCnng68630D	LDDGYRWRKYGQKVVRGNPNPRSYYKCTATGCPVRKHVERASHDPKAVITTYEGKHNHD	>BnaWRKY284C LDDGYRWRKYGQKVVRGNPNPRSYYKCTATGCPVRKHVERASHDPKAVITTYEGKHNHD	>BnaWRKY284C LDDGYRWRKYGQKVVRGNPNPRSYYKCTATGCPVRKHVERASHDPKAVITTYEGKHNHD
I C	BnaWRKY286	BnaCnng75330D	LDDGYKWRKYGQKIVKNSLHPRSYYRCTHNNCRVKKRVERLSEDCRMVITTYEGRHSH	>BnaWRKY286 LDDGYKWRKYGQKIVKNSLHPRSYYRCTHNNCRVKKRVERLSEDCRMVITTYEGRHSH	>BnaWRKY286 LDDGYKWRKYGQKIVKNSLHPRSYYRCTHNNCRVKKRVERLSEDCRMVITTYEGRHSH
II a	BnaWRKY001	BnaA01g05060D	VKDGYQWRKYGQKVTRDNPSPRAYFRCSFApSCPVKKKVQRSAEDPSILVATYEGTHNH	>BnaWRKY001 VKDGYQWRKYGQKVTRDNPSPRAYFRCSFApSCPVKKKVQRSAEDPSILVATYEGTHNH	>BnaWRKY001 VKDGYQWRKYGQKVTRDNPSPRAYFRCSFApSCPVKKKVQRSAEDPSILVATYEGTHNH
II a	BnaWRKY089	BnaA07g20110D	VKDGYQWRKYGQKVTRDNPSPRAYFKCACApSCSVKKKVQRSVEDQSVLVATYEGEHNHP	>BnaWRKY089 VKDGYQWRKYGQKVTRDNPSPRAYFKCACApSCSVKKKVQRSVEDQSVLVATYEGEHNHP	>BnaWRKY089 VKDGYQWRKYGQKVTRDNPSPRAYFKCACApSCSVKKKVQRSVEDQSVLVATYEGEHNHP
II a	BnaWRKY095N	BnaA07g35260D	DDQYLCKKQREETVVKEKVSRVYYKT	>BnaWRKY095N DDQYLCKKQREETVVKEKVSRVYYKT	>BnaWRKY095N DDQYLCKKQREETVVKEKVSRVYYKT
II a	BnaWRKY132N	BnaAnng23990D	DDQYLGKKQREETVVKEKVSRVYYKT	>BnaWRKY132N DDQYLGKKQREETVVKEKVSRVYYKT	>BnaWRKY132N DDQYLGKKQREETVVKEKVSRVYYKT
II a	BnaWRKY135	BnaAnng32610D	VKDGYQWRKYGQKVTRDNPSPRAYFRCSFApSCPVKKKVQRSAEDPSILVATYEGTHNH	>BnaWRKY135 VKDGYQWRKYGQKVTRDNPSPRAYFRCSFApSCPVKKKVQRSAEDPSILVATYEGTHNH	>BnaWRKY135 VKDGYQWRKYGQKVTRDNPSPRAYFRCSFApSCPVKKKVQRSAEDPSILVATYEGTHNH
II a	BnaWRKY140	BnaC01g06660D	VKDGYQWRKYGQKVTRDNPSPRAYFRCSFApSCPVKKKVQRSAEDPSILVATYEGTHNH	>BnaWRKY140 VKDGYQWRKYGQKVTRDNPSPRAYFRCSFApSCPVKKKVQRSAEDPSILVATYEGTHNH	>BnaWRKY140 VKDGYQWRKYGQKVTRDNPSPRAYFRCSFApSCPVKKKVQRSAEDPSILVATYEGTHNH
II a	BnaWRKY155N	BnaC02g26030D	DDQYLCKKQREETVVKEKVSRVYYKT	>BnaWRKY155N DDQYLCKKQREETVVKEKVSRVYYKT	>BnaWRKY155N DDQYLCKKQREETVVKEKVSRVYYKT
II a	BnaWRKY181	BnaC03g67380D	VKDGYQWRKYGQKVTRDNPSPRAYFRCSFApSCPVKKKVQRSAEDPSILVATYEGTHNH	>BnaWRKY181 VKDGYQWRKYGQKVTRDNPSPRAYFRCSFApSCPVKKKVQRSAEDPSILVATYEGTHNH	>BnaWRKY181 VKDGYQWRKYGQKVTRDNPSPRAYFRCSFApSCPVKKKVQRSAEDPSILVATYEGTHNH
II a	BnaWRKY220	BnaC06g19560D	VKDGYQWRKYGQKVTRNNPSPRAYFKCACApSCSVKKKVQRSVEDQSVLVATYEGEHNHP	>BnaWRKY220 VKDGYQWRKYGQKVTRNNPSPRAYFKCACApSCSVKKKVQRSVEDQSVLVATYEGEHNHP	>BnaWRKY220 VKDGYQWRKYGQKVTRNNPSPRAYFKCACApSCSVKKKVQRSVEDQSVLVATYEGEHNHP
II a	BnaWRKY225N	BnaC06g40170D	DDQYLCKKQREETVVKEKVSRVYYKT	>BnaWRKY225N DDQYLCKKQREETVVKEKVSRVYYKT	>BnaWRKY225N DDQYLCKKQREETVVKEKVSRVYYKT
II a	BnaWRKY242	BnaC07g43490D	VKDGYQWRKYGQKVTRDNPSPRAYFRCSFApSCPVKKKVQRSAEDPSILVATYEGTHNH	>BnaWRKY242 VKDGYQWRKYGQKVTRDNPSPRAYFRCSFApSCPVKKKVQRSAEDPSILVATYEGTHNH	>BnaWRKY242 VKDGYQWRKYGQKVTRDNPSPRAYFRCSFApSCPVKKKVQRSAEDPSILVATYEGTHNH
II b	BnaWRKY010	BnaA02g02500D	MNDGCQWRKYGQKIAKGNPCPRAYYRCTVApGCPVRKQVH	>BnaWRKY010 MNDGCQWRKYGQKIAKGNPCPRAYYRCTVApGCPVRKQVH	>BnaWRKY010 MNDGCQWRKYGQKIAKGNPCPRAYYRCTVApGCPVRKQVH
II b	BnaWRKY013	BnaA02g13630D	MNDGCQWRKYGQKTAKGNPCPRAYYRCTVApGCPVRKQVQRCLEDMSILITTYEGTHNHP	>BnaWRKY013 MNDGCQWRKYGQKTAKGNPCPRAYYRCTVApGCPVRKQVQRCLEDMSILITTYEGTHNHP	>BnaWRKY013 MNDGCQWRKYGQKTAKGNPCPRAYYRCTVApGCPVRKQVQRCLEDMSILITTYEGTHNHP
II b	BnaWRKY024	BnaA02g35700D	NDGCQWRKYGQKTAKTNPLPRAYYRCSMSsNCPVRKQVQRCgEDDTSAYMTTYEGNHDHP	>BnaWRKY024 NDGCQWRKYGQKTAKTNPLPRAYYRCSMSsNCPVRKQVQRCgEDDTSAYMTTYEGNHDHP	>BnaWRKY024 NDGCQWRKYGQKTAKTNPLPRAYYRCSMSsNCPVRKQVQRCgEDDTSAYMTTYEGNHDHP
II b	BnaWRKY027	BnaA03g05230D	MNDGCQWRKYGQKIAKGNPCPRAYYRCTVApGCPVRKQVQRCADDMSILITTYEGTHSHP	>BnaWRKY027 MNDGCQWRKYGQKIAKGNPCPRAYYRCTVApGCPVRKQVQRCADDMSILITTYEGTHSHP	>BnaWRKY027 MNDGCQWRKYGQKIAKGNPCPRAYYRCTVApGCPVRKQVQRCADDMSILITTYEGTHSHP
II b	BnaWRKY038	BnaA03g25430D	SDGCHWRKYGQKMAKGNPCPRAYFRCTMAvGCPVRKQVQRCAEERSILITTYEGNHNHP	>BnaWRKY038 SDGCHWRKYGQKMAKGNPCPRAYFRCTMAvGCPVRKQVQRCAEERSILITTYEGNHNHP	>BnaWRKY038 SDGCHWRKYGQKMAKGNPCPRAYFRCTMAvGCPVRKQVQRCAEERSILITTYEGNHNHP
II b	BnaWRKY050	BnaA03g59960D	SDGCQWRKYGQKMAKGNPCPRAYYRCTMItGCPVRKQVQRCAEDRSILITTYEGNHNHP	>BnaWRKY050 SDGCQWRKYGQKMAKGNPCPRAYYRCTMItGCPVRKQVQRCAEDRSILITTYEGNHNHP	>BnaWRKY050 SDGCQWRKYGQKMAKGNPCPRAYYRCTMItGCPVRKQVQRCAEDRSILITTYEGNHNHP
II b	BnaWRKY077	BnaA06g13050D	MNDGCQWRKYGQKIAKGNPCPRAYYRCTIApSCPV----QRCSEDMSILISTYEGTHNHP	>BnaWRKY077 MNDGCQWRKYGQKIAKGNPCPRAYYRCTIApSCPV----QRCSEDMSILISTYEGTHNHP	>BnaWRKY077 MNDGCQWRKYGQKIAKGNPCPRAYYRCTIApSCPV----QRCSEDMSILISTYEGTHNHP
II b	BnaWRKY091	BnaA07g26870D	MNDGCQWRKYGQKTAKGNPCPRAYYRCTVApGCPVRKQVQRCLEDMSILITTYEGTHNHP	>BnaWRKY091 MNDGCQWRKYGQKTAKGNPCPRAYYRCTVApGCPVRKQVQRCLEDMSILITTYEGTHNHP	>BnaWRKY091 MNDGCQWRKYGQKTAKGNPCPRAYYRCTVApGCPVRKQVQRCLEDMSILITTYEGTHNHP
II b	BnaWRKY094	BnaA07g28340D	NDGCQWRKYGQKTAKANPLPRAYYRCSMSsNCPVRKQVQRCgEDDTSAYMTTYEGTHDHP	>BnaWRKY094 NDGCQWRKYGQKTAKANPLPRAYYRCSMSsNCPVRKQVQRCgEDDTSAYMTTYEGTHDHP	>BnaWRKY094 NDGCQWRKYGQKTAKANPLPRAYYRCSMSsNCPVRKQVQRCgEDDTSAYMTTYEGTHDHP
II b	BnaWRKY102	BnaA08g22350D	MNDGCQWRKYGQKIAKGNPCPRAYYRCTIApSCPVRKQVQRCSEDLSILISTYEGTHSHP	>BnaWRKY102 MNDGCQWRKYGQKIAKGNPCPRAYYRCTIApSCPVRKQVQRCSEDLSILISTYEGTHSHP	>BnaWRKY102 MNDGCQWRKYGQKIAKGNPCPRAYYRCTIApSCPVRKQVQRCSEDLSILISTYEGTHSHP
II b	BnaWRKY106	BnaA09g00350D	VNDGCQWRKYGQKMAKGNPCPRAYYRCTMAvGCPVRKQVQRCAEDTTILTTTYEGNHNHP	>BnaWRKY106 VNDGCQWRKYGQKMAKGNPCPRAYYRCTMAvGCPVRKQVQRCAEDTTILTTTYEGNHNHP	>BnaWRKY106 VNDGCQWRKYGQKMAKGNPCPRAYYRCTMAvGCPVRKQVQRCAEDTTILTTTYEGNHNHP
II b	BnaWRKY111	BnaA09g13370D	SDGCQWRKYGQKMAKGNPCPRAYYRCTMAtGCPVRKQVQRCAEDRSILITTYEGNHNHP	>BnaWRKY111 SDGCQWRKYGQKMAKGNPCPRAYYRCTMAtGCPVRKQVQRCAEDRSILITTYEGNHNHP	>BnaWRKY111 SDGCQWRKYGQKMAKGNPCPRAYYRCTMAtGCPVRKQVQRCAEDRSILITTYEGNHNHP
II b	BnaWRKY114	BnaA09g20470D	SDGCQWRKYGQKMAKGNPCPRAYYRCTMAvGCPVRKQVQRCAEDRSILITTYEGNHNHP	>BnaWRKY114 SDGCQWRKYGQKMAKGNPCPRAYYRCTMAvGCPVRKQVQRCAEDRSILITTYEGNHNHP	>BnaWRKY114 SDGCQWRKYGQKMAKGNPCPRAYYRCTMAvGCPVRKQVQRCAEDRSILITTYEGNHNHP
II b	BnaWRKY115	BnaA09g21040D	MNDGCQWRKYGQKIAKGNPCPRAYYRCTIApSCPV----QRCSEDMSILISTYEGTHNHP	>BnaWRKY115 MNDGCQWRKYGQKIAKGNPCPRAYYRCTIApSCPV----QRCSEDMSILISTYEGTHNHP	>BnaWRKY115 MNDGCQWRKYGQKIAKGNPCPRAYYRCTIApSCPV----QRCSEDMSILISTYEGTHNHP
II b	BnaWRKY120	BnaA09g44440D	MNDGCQWRKYGQKIAKGNPCPRAYYRCTIApSCPVRKQVQRCSEDMSILISTYEGTHNHP	>BnaWRKY120 MNDGCQWRKYGQKIAKGNPCPRAYYRCTIApSCPVRKQVQRCSEDMSILISTYEGTHNHP	>BnaWRKY120 MNDGCQWRKYGQKIAKGNPCPRAYYRCTIApSCPVRKQVQRCSEDMSILISTYEGTHNHP
II b	BnaWRKY126	BnaA10g18970D	MNDGCQWRKYGQKIAKGNPCPRAYYRCTVApGCPVRTQVQRCAEDMSILITTYEGTHSHP	>BnaWRKY126 MNDGCQWRKYGQKIAKGNPCPRAYYRCTVApGCPVRTQVQRCAEDMSILITTYEGTHSHP	>BnaWRKY126 MNDGCQWRKYGQKIAKGNPCPRAYYRCTVApGCPVRTQVQRCAEDMSILITTYEGTHSHP
II b	BnaWRKY127	BnaA10g18980D	MNDGCQWRKYGQKIAKGNPCPRAYYRCTVApGCPVRKQVQRCAEDMSILITTYEGTHSHP	>BnaWRKY127 MNDGCQWRKYGQKIAKGNPCPRAYYRCTVApGCPVRKQVQRCAEDMSILITTYEGTHSHP	>BnaWRKY127 MNDGCQWRKYGQKIAKGNPCPRAYYRCTVApGCPVRKQVQRCAEDMSILITTYEGTHSHP
II b	BnaWRKY143	BnaC01g13500D	TDGCQWRKYGQKMAKGNPCPRAYYRCTMAgGCPVRKQVQRCAEDRSILITTYEGNHNHP	>BnaWRKY143 TDGCQWRKYGQKMAKGNPCPRAYYRCTMAgGCPVRKQVQRCAEDRSILITTYEGNHNHP	>BnaWRKY143 TDGCQWRKYGQKMAKGNPCPRAYYRCTMAgGCPVRKQVQRCAEDRSILITTYEGNHNHP
II b	BnaWRKY153	BnaC02g17970D	MNDGCQWRKYGQKTAKGNPCPRAYYRCTVApGCPVRKQVQRCLEDMSILITTYEGTHNHP	>BnaWRKY153 MNDGCQWRKYGQKTAKGNPCPRAYYRCTVApGCPVRKQVQRCLEDMSILITTYEGTHNHP	>BnaWRKY153 MNDGCQWRKYGQKTAKGNPCPRAYYRCTVApGCPVRKQVQRCLEDMSILITTYEGTHNHP
II b	BnaWRKY164	BnaC03g06770D	MNDGCQWRKYGQKIAKGNPCPRAYYRCTVApGCPVRKQVQRCADDMSILITTYEGTHSHP	>BnaWRKY164 MNDGCQWRKYGQKIAKGNPCPRAYYRCTVApGCPVRKQVQRCADDMSILITTYEGTHSHP	>BnaWRKY164 MNDGCQWRKYGQKIAKGNPCPRAYYRCTVApGCPVRKQVQRCADDMSILITTYEGTHSHP
II b	BnaWRKY174	BnaC03g29850D	SDGCHWRKYGQKMAKGNPCPRAYFRCTMAvGCPVRKQVQRCAEERSILITTYEGNHNHP	>BnaWRKY174 SDGCHWRKYGQKMAKGNPCPRAYFRCTMAvGCPVRKQVQRCAEERSILITTYEGNHNHP	>BnaWRKY174 SDGCHWRKYGQKMAKGNPCPRAYFRCTMAvGCPVRKQVQRCAEERSILITTYEGNHNHP
II b	BnaWRKY195	BnaC04g19430D	RDGCQWRKYGQKMAKGNPFPRAYYRCTMAtGCPVRKQ	>BnaWRKY195 RDGCQWRKYGQKMAKGNPFPRAYYRCTMAtGCPVRKQ	>BnaWRKY195 RDGCQWRKYGQKMAKGNPFPRAYYRCTMAtGCPVRKQ
II b	BnaWRKY201	BnaC04g40940D	TDGCQWRKYGQKMAKGNPCPRAYYRCTMAgGCPVRKQVQRCAEDRSILITTYEGNHNHP	>BnaWRKY201 TDGCQWRKYGQKMAKGNPCPRAYYRCTMAgGCPVRKQVQRCAEDRSILITTYEGNHNHP	>BnaWRKY201 TDGCQWRKYGQKMAKGNPCPRAYYRCTMAgGCPVRKQVQRCAEDRSILITTYEGNHNHP
II b	BnaWRKY210	BnaC05g20030D	MNDGCQWRKYGQKIAKGNPCPRAYYRCTVApGCPVRKQVQRCAEDMSILITTYEGTHSHP	>BnaWRKY210 MNDGCQWRKYGQKIAKGNPCPRAYYRCTVApGCPVRKQVQRCAEDMSILITTYEGTHSHP	>BnaWRKY210 MNDGCQWRKYGQKIAKGNPCPRAYYRCTVApGCPVRKQVQRCAEDMSILITTYEGTHSHP
II b	BnaWRKY222	BnaC06g29310D	MNDGCQWRKYGQKTAKGNPCPRAYYRCTVApGCPVRKQVQRCFEDMSILITTYEGTHNHP	>BnaWRKY222 MNDGCQWRKYGQKTAKGNPCPRAYYRCTVApGCPVRKQVQRCFEDMSILITTYEGTHNHP	>BnaWRKY222 MNDGCQWRKYGQKTAKGNPCPRAYYRCTVApGCPVRKQVQRCFEDMSILITTYEGTHNHP
II b	BnaWRKY224	BnaC06g30870D	NDGCQWRKYGQKTAKANPLPRAYYRCSMSsNCPVRKQVQRCgEDDTSAYMTTYEGTHDHP	>BnaWRKY224 NDGCQWRKYGQKTAKANPLPRAYYRCSMSsNCPVRKQVQRCgEDDTSAYMTTYEGTHDHP	>BnaWRKY224 NDGCQWRKYGQKTAKANPLPRAYYRCSMSsNCPVRKQVQRCgEDDTSAYMTTYEGTHDHP
II b	BnaWRKY248	BnaC08g18410D	MNDGCQWRKYGQKIAKGNPCPRAYYRCTIApSCPVRKQVQRCSEDMSILISTYEGTHSHP	>BnaWRKY248 MNDGCQWRKYGQKIAKGNPCPRAYYRCTIApSCPVRKQVQRCSEDMSILISTYEGTHSHP	>BnaWRKY248 MNDGCQWRKYGQKIAKGNPCPRAYYRCTIApSCPVRKQVQRCSEDMSILISTYEGTHSHP
II b	BnaWRKY253	BnaC08g37010D	MNDGCQWRKYGQKIAKGNPCPRAYYRCTIApSCPVRKQVQRCSEDMSILISTYEGTHNHP	>BnaWRKY253 MNDGCQWRKYGQKIAKGNPCPRAYYRCTIApSCPVRKQVQRCSEDMSILISTYEGTHNHP	>BnaWRKY253 MNDGCQWRKYGQKIAKGNPCPRAYYRCTIApSCPVRKQVQRCSEDMSILISTYEGTHNHP
II b	BnaWRKY259	BnaC09g13680D	SDGCQWRKYGQKMAKGNPCPRAYYRCTMAtGCPVRKQVQRCAEDRSILITTYEGNHNHP	>BnaWRKY259 SDGCQWRKYGQKMAKGNPCPRAYYRCTMAtGCPVRKQVQRCAEDRSILITTYEGNHNHP	>BnaWRKY259 SDGCQWRKYGQKMAKGNPCPRAYYRCTMAtGCPVRKQVQRCAEDRSILITTYEGNHNHP
II b	BnaWRKY262	BnaC09g22830D	SDGCQWRKYGQKMAKGNPCPRAYYRCTMAvGCPVRKQVQRCADDRSILITTYEGNHNHP	>BnaWRKY262 SDGCQWRKYGQKMAKGNPCPRAYYRCTMAvGCPVRKQVQRCADDRSILITTYEGNHNHP	>BnaWRKY262 SDGCQWRKYGQKMAKGNPCPRAYYRCTMAvGCPVRKQVQRCADDRSILITTYEGNHNHP
II b	BnaWRKY266	BnaCnng01360D	VNDGCQWRKYGQKMAKGNPCPRAYYRCTMAvGCPVRKQVQRCAEDTTILTTTYEGNHNHP	>BnaWRKY266 VNDGCQWRKYGQKMAKGNPCPRAYYRCTMAvGCPVRKQVQRCAEDTTILTTTYEGNHNHP	>BnaWRKY266 VNDGCQWRKYGQKMAKGNPCPRAYYRCTMAvGCPVRKQVQRCAEDTTILTTTYEGNHNHP
II b	BnaWRKY268	BnaCnng05780D	MNDGCQWRKYGQKVAKGNPCPRAYYRCTVApGCPVRRQVQRCVDDMSILITTYEGTHNHP	>BnaWRKY268 MNDGCQWRKYGQKVAKGNPCPRAYYRCTVApGCPVRRQVQRCVDDMSILITTYEGTHNHP	>BnaWRKY268 MNDGCQWRKYGQKVAKGNPCPRAYYRCTVApGCPVRRQVQRCVDDMSILITTYEGTHNHP
II b	BnaWRKY278	BnaCnng42630D	MNDGCQWRKYGQKIAKGNPCPRAYYRCTVApGCPVRKQVQRCAEDMSILITTYEGTHSHP	>BnaWRKY278 MNDGCQWRKYGQKIAKGNPCPRAYYRCTVApGCPVRKQVQRCAEDMSILITTYEGTHSHP	>BnaWRKY278 MNDGCQWRKYGQKIAKGNPCPRAYYRCTVApGCPVRKQVQRCAEDMSILITTYEGTHSHP
II b	BnaWRKY281	BnaCnng60780D	NDGCQWRKYGQKTAKTNPLPRAYYRCSMSsNCPVRKQVQRCgEDDTSAYMTTYEGNHDHP	>BnaWRKY281 NDGCQWRKYGQKTAKTNPLPRAYYRCSMSsNCPVRKQVQRCgEDDTSAYMTTYEGNHDHP	>BnaWRKY281 NDGCQWRKYGQKTAKTNPLPRAYYRCSMSsNCPVRKQVQRCgEDDTSAYMTTYEGNHDHP
II c	BnaWRKY002	BnaA01g05500D	LDDGYRWRKYGQKVVKNTQHPRSYYRCTQNKCRVKKRVERLADDPRMVITTYEGRHLHP	>BnaWRKY002 LDDGYRWRKYGQKVVKNTQHPRSYYRCTQNKCRVKKRVERLADDPRMVITTYEGRHLHP	>BnaWRKY002 LDDGYRWRKYGQKVVKNTQHPRSYYRCTQNKCRVKKRVERLADDPRMVITTYEGRHLHP
II c	BnaWRKY003	BnaA01g08990D	EDGYRWRKYGQKAVKNSIYPRSYYRCTTQRCNVKKRVERSFQDPTVVITTYEGQHNHP	>BnaWRKY003 EDGYRWRKYGQKAVKNSIYPRSYYRCTTQRCNVKKRVERSFQDPTVVITTYEGQHNHP	>BnaWRKY003 EDGYRWRKYGQKAVKNSIYPRSYYRCTTQRCNVKKRVERSFQDPTVVITTYEGQHNHP
II c	BnaWRKY014	BnaA02g14710D	EDGYRWRKYGQKAVKNSPFPRSYFRCTNSRCTVKKRVERSSEDPSIVITTYEGQHCHQ	>BnaWRKY014 EDGYRWRKYGQKAVKNSPFPRSYFRCTNSRCTVKKRVERSSEDPSIVITTYEGQHCHQ	>BnaWRKY014 EDGYRWRKYGQKAVKNSPFPRSYFRCTNSRCTVKKRVERSSEDPSIVITTYEGQHCHQ
II c	BnaWRKY020	BnaA02g24470D	EDGYRWRKYGQKAVKNSPYPRSYYRCTTQKCNVKKRVERSYQDPTVVITTYESQHNHP	>BnaWRKY020 EDGYRWRKYGQKAVKNSPYPRSYYRCTTQKCNVKKRVERSYQDPTVVITTYESQHNHP	>BnaWRKY020 EDGYRWRKYGQKAVKNSPYPRSYYRCTTQKCNVKKRVERSYQDPTVVITTYESQHNHP
II c	BnaWRKY026	BnaA03g04160D	LDDGYRWRKYGQKAVKNNTFPRSYYRCTYAGCNVKKQVQRLTSDQEVVVTTYEGVHSHA	>BnaWRKY026 LDDGYRWRKYGQKAVKNNTFPRSYYRCTYAGCNVKKQVQRLTSDQEVVVTTYEGVHSHA	>BnaWRKY026 LDDGYRWRKYGQKAVKNNTFPRSYYRCTYAGCNVKKQVQRLTSDQEVVVTTYEGVHSHA
II c	BnaWRKY041N	BnaA03g37950D	MEDGYNWRKYGQKLVKGNEFVRSYYRCTHPNCKAKKQLERSP-GGQIVDTVYFGEHDHPK	>BnaWRKY041N MEDGYNWRKYGQKLVKGNEFVRSYYRCTHPNCKAKKQLERSP-GGQIVDTVYFGEHDHPK	>BnaWRKY041N MEDGYNWRKYGQKLVKGNEFVRSYYRCTHPNCKAKKQLERSP-GGQIVDTVYFGEHDHPK
II c	BnaWRKY042	BnaA03g43640D	EDGYRWRKYGQKAVKNSPYPsRSYYRCTTQKCNVKKRVERSFQDPTVVITTYEGQHNHP	>BnaWRKY042 EDGYRWRKYGQKAVKNSPYPsRSYYRCTTQKCNVKKRVERSFQDPTVVITTYEGQHNHP	>BnaWRKY042 EDGYRWRKYGQKAVKNSPYPsRSYYRCTTQKCNVKKRVERSFQDPTVVITTYEGQHNHP
II c	BnaWRKY048N	BnaA03g51140D	RDGYNWRKYGQKQVKSPKGSRSYYRCTYSECCAKK-IECSNDSGNMVQIVTKGLHSHE	>BnaWRKY048N RDGYNWRKYGQKQVKSPKGSRSYYRCTYSECCAKK-IECSNDSGNMVQIVTKGLHSHE	>BnaWRKY048N RDGYNWRKYGQKQVKSPKGSRSYYRCTYSECCAKK-IECSNDSGNMVQIVTKGLHSHE
II c	BnaWRKY055	BnaA04g11210D	LDDGYRWRKYGQKSVKNNGHPRSYYRCTYHTCNVKKQVQRLAKDPKIIVTTYEGIHNHP	>BnaWRKY055 LDDGYRWRKYGQKSVKNNGHPRSYYRCTYHTCNVKKQVQRLAKDPKIIVTTYEGIHNHP	>BnaWRKY055 LDDGYRWRKYGQKSVKNNGHPRSYYRCTYHTCNVKKQVQRLAKDPKIIVTTYEGIHNHP
II c	BnaWRKY066	BnaA04g26970D	EDGYRWRKYGQKAVKNSPFPRSYYRCTTASCNVKKRVERSFRDPSTVVTTYEGQHTHN	>BnaWRKY066 EDGYRWRKYGQKAVKNSPFPRSYYRCTTASCNVKKRVERSFRDPSTVVTTYEGQHTHN	>BnaWRKY066 EDGYRWRKYGQKAVKNSPFPRSYYRCTTASCNVKKRVERSFRDPSTVVTTYEGQHTHN
II c	BnaWRKY067	BnaA05g00620D	EDGYRWRKYGQKAVKNSPFPRSYYRCTTASCNVKKRVERSFRDPSTVVTTYEGQHTH	>BnaWRKY067 EDGYRWRKYGQKAVKNSPFPRSYYRCTTASCNVKKRVERSFRDPSTVVTTYEGQHTH	>BnaWRKY067 EDGYRWRKYGQKAVKNSPFPRSYYRCTTASCNVKKRVERSFRDPSTVVTTYEGQHTH
II c	BnaWRKY084	BnaA06g36020D	EDGYRWRKYGQKAVKNSPYPRSYYRCTTQKCNVKKRVERSYQDPTVVITTYESQHNHP	>BnaWRKY084 EDGYRWRKYGQKAVKNSPYPRSYYRCTTQKCNVKKRVERSYQDPTVVITTYESQHNHP	>BnaWRKY084 EDGYRWRKYGQKAVKNSPYPRSYYRCTTQKCNVKKRVERSYQDPTVVITTYESQHNHP
II c	BnaWRKY085	BnaA06g40630D	LDDGYRWRKYGQKVVKNTQHPRSYYRCTQEKCSVKKRVERLAEDPRMVITTYEGRHLHS	>BnaWRKY085 LDDGYRWRKYGQKVVKNTQHPRSYYRCTQEKCSVKKRVERLAEDPRMVITTYEGRHLHS	>BnaWRKY085 LDDGYRWRKYGQKVVKNTQHPRSYYRCTQEKCSVKKRVERLAEDPRMVITTYEGRHLHS
II c	BnaWRKY087	BnaA07g07600D	EDGYRWRKYGQKAVKNSPYPRSYYRCTTQKCNVKKRVERSFQDPLIVITTYEGKHYHP	>BnaWRKY087 EDGYRWRKYGQKAVKNSPYPRSYYRCTTQKCNVKKRVERSFQDPLIVITTYEGKHYHP	>BnaWRKY087 EDGYRWRKYGQKAVKNSPYPRSYYRCTTQKCNVKKRVERSFQDPLIVITTYEGKHYHP
II c	BnaWRKY090	BnaA07g24310D	EDGYRWRKYGQKAVKNSSFPRSYYRCTNSRCTVKKRVERSSEDPSIVITTYEGQHCHQ	>BnaWRKY090 EDGYRWRKYGQKAVKNSSFPRSYYRCTNSRCTVKKRVERSSEDPSIVITTYEGQHCHQ	>BnaWRKY090 EDGYRWRKYGQKAVKNSSFPRSYYRCTNSRCTVKKRVERSSEDPSIVITTYEGQHCHQ
II c	BnaWRKY093	BnaA07g27840D	EDGYRWRKYGQKAVKNSPFPRSYYRCTNSRCTVKKRVERSSEDPSIVITTYEGQHCHQ	>BnaWRKY093 EDGYRWRKYGQKAVKNSPFPRSYYRCTNSRCTVKKRVERSSEDPSIVITTYEGQHCHQ	>BnaWRKY093 EDGYRWRKYGQKAVKNSPFPRSYYRCTNSRCTVKKRVERSSEDPSIVITTYEGQHCHQ
II c	BnaWRKY096	BnaA08g08590D	EDGYRWRKYGQKAVKNSPYPRSYYRCTTQKCNVKKRVERSLQDPTVVITTYEGQHNHP	>BnaWRKY096 EDGYRWRKYGQKAVKNSPYPRSYYRCTTQKCNVKKRVERSLQDPTVVITTYEGQHNHP	>BnaWRKY096 EDGYRWRKYGQKAVKNSPYPRSYYRCTTQKCNVKKRVERSLQDPTVVITTYEGQHNHP
II c	BnaWRKY099N	BnaA08g12810D	RDGYHWRKYGQKQVKSPKGSRSYYRCTYSDCCAKK-IECSNDSGNVIEIVNKGSHSHE	>BnaWRKY099N RDGYHWRKYGQKQVKSPKGSRSYYRCTYSDCCAKK-IECSNDSGNVIEIVNKGSHSHE	>BnaWRKY099N RDGYHWRKYGQKQVKSPKGSRSYYRCTYSDCCAKK-IECSNDSGNVIEIVNKGSHSHE
II c	BnaWRKY109	BnaA09g11350D	LDDGYRWRKYGQKSVKNNAHPRSYYRCTYHTCNVKKQVQRLAKDPKVVVTTYEGVHNHP	>BnaWRKY109 LDDGYRWRKYGQKSVKNNAHPRSYYRCTYHTCNVKKQVQRLAKDPKVVVTTYEGVHNHP	>BnaWRKY109 LDDGYRWRKYGQKSVKNNAHPRSYYRCTYHTCNVKKQVQRLAKDPKVVVTTYEGVHNHP
II c	BnaWRKY110	BnaA09g11810D	LDDGYRWRKYGQKSVKNNAHPRSYYRCTYHTCNVKKQVQRLAKDPKVVVTTYEGVHNHP	>BnaWRKY110 LDDGYRWRKYGQKSVKNNAHPRSYYRCTYHTCNVKKQVQRLAKDPKVVVTTYEGVHNHP	>BnaWRKY110 LDDGYRWRKYGQKSVKNNAHPRSYYRCTYHTCNVKKQVQRLAKDPKVVVTTYEGVHNHP
II c	BnaWRKY113	BnaA09g17960D	EDGYRWRKYGQKAVKNSPYPRSYYRCTTQKCNVKKRVERSYQDPTVVITTYESQHDHP	>BnaWRKY113 EDGYRWRKYGQKAVKNSPYPRSYYRCTTQKCNVKKRVERSYQDPTVVITTYESQHDHP	>BnaWRKY113 EDGYRWRKYGQKAVKNSPYPRSYYRCTTQKCNVKKRVERSYQDPTVVITTYESQHDHP
II c	BnaWRKY117	BnaA09g26610D	EDGYRWRKYGQKAVKDSPYPRSYYRCTTQICNVKKRVERSFQDPSIVITTYEGKHNHP	>BnaWRKY117 EDGYRWRKYGQKAVKDSPYPRSYYRCTTQICNVKKRVERSFQDPSIVITTYEGKHNHP	>BnaWRKY117 EDGYRWRKYGQKAVKDSPYPRSYYRCTTQICNVKKRVERSFQDPSIVITTYEGKHNHP
II c	BnaWRKY119	BnaA09g39820D	LDDGYKWRKYGQKPVRNSPFPRSYYRCTISCCNVKKRVERSFTDQSSVITTYEGQHTHP	>BnaWRKY119 LDDGYKWRKYGQKPVRNSPFPRSYYRCTISCCNVKKRVERSFTDQSSVITTYEGQHTHP	>BnaWRKY119 LDDGYKWRKYGQKPVRNSPFPRSYYRCTISCCNVKKRVERSFTDQSSVITTYEGQHTHP
II c	BnaWRKY128	BnaA10g20210D	LDDGYRWRKYGQKAVKNNKFPRSYYRCTHGGCNVKKQVQRLTSDQEVVVTTYEGVHSHP	>BnaWRKY128 LDDGYRWRKYGQKAVKNNKFPRSYYRCTHGGCNVKKQVQRLTSDQEVVVTTYEGVHSHP	>BnaWRKY128 LDDGYRWRKYGQKAVKNNKFPRSYYRCTHGGCNVKKQVQRLTSDQEVVVTTYEGVHSHP
II c	BnaWRKY138	BnaAnng39820D	LDDGYRWRKYGQKVVKNTQHPRSYYRCTQEKCRVKKRVERLADDPRMVITTYEGRHLHS	>BnaWRKY138 LDDGYRWRKYGQKVVKNTQHPRSYYRCTQEKCRVKKRVERLADDPRMVITTYEGRHLHS	>BnaWRKY138 LDDGYRWRKYGQKVVKNTQHPRSYYRCTQEKCRVKKRVERLADDPRMVITTYEGRHLHS
II c	BnaWRKY139	BnaAnng41650D	LDDGYRWRKYGQKAVKNSPYPRSYYRCTTVGCGVKKRVERSSDDPYIVMTTYEGQHTHP	>BnaWRKY139 LDDGYRWRKYGQKAVKNSPYPRSYYRCTTVGCGVKKRVERSSDDPYIVMTTYEGQHTHP	>BnaWRKY139 LDDGYRWRKYGQKAVKNSPYPRSYYRCTTVGCGVKKRVERSSDDPYIVMTTYEGQHTHP
II c	BnaWRKY142	BnaC01g10570D	EDGYRWRKYGQKAVKNSIYPRSYYRCTTQRCNVKKRVERSFQDPTVVITTYEGQHNHP	>BnaWRKY142 EDGYRWRKYGQKAVKNSIYPRSYYRCTTQRCNVKKRVERSFQDPTVVITTYEGQHNHP	>BnaWRKY142 EDGYRWRKYGQKAVKNSIYPRSYYRCTTQRCNVKKRVERSFQDPTVVITTYEGQHNHP
II c	BnaWRKY157	BnaC02g32270D	EDGYRWRKYGQKAVKNSPYPRSYYRCTTQKCNVKKRVERSYQDPTVVITTYESQHNHP	>BnaWRKY157 EDGYRWRKYGQKAVKNSPYPRSYYRCTTQKCNVKKRVERSYQDPTVVITTYESQHNHP	>BnaWRKY157 EDGYRWRKYGQKAVKNSPYPRSYYRCTTQKCNVKKRVERSYQDPTVVITTYESQHNHP
II c	BnaWRKY159	BnaC02g39170D	LDDGYRWRKYGQKAVKNSPYPRSYYRCTTVGCGVKKRVERSSDDPSIVMTTYEGQHTHP	>BnaWRKY159 LDDGYRWRKYGQKAVKNSPYPRSYYRCTTVGCGVKKRVERSSDDPSIVMTTYEGQHTHP	>BnaWRKY159 LDDGYRWRKYGQKAVKNSPYPRSYYRCTTVGCGVKKRVERSSDDPSIVMTTYEGQHTHP
II c	BnaWRKY163	BnaC03g05760D	LDDGYRWRKYGQKAVKNNTFPRSYYRCTYAGCNVKKQVQRLTSDQEVVVTTYEGVHSHA	>BnaWRKY163 LDDGYRWRKYGQKAVKNNTFPRSYYRCTYAGCNVKKQVQRLTSDQEVVVTTYEGVHSHA	>BnaWRKY163 LDDGYRWRKYGQKAVKNNTFPRSYYRCTYAGCNVKKQVQRLTSDQEVVVTTYEGVHSHA
II c	BnaWRKY177N	BnaC03g44980D	MEDGYNWRKYGQKLVKGNEFVRSYYRCTHPNCKAKKQLERSP-GGQIVDTVYFGEHDHPK	>BnaWRKY177N MEDGYNWRKYGQKLVKGNEFVRSYYRCTHPNCKAKKQLERSP-GGQIVDTVYFGEHDHPK	>BnaWRKY177N MEDGYNWRKYGQKLVKGNEFVRSYYRCTHPNCKAKKQLERSP-GGQIVDTVYFGEHDHPK
II c	BnaWRKY179	BnaC03g60600D	LDDGYRWRKYGQKVVKNTQHPRSYYRCTQEKCRVKKRVERLADDPRMVITTYEGRHLHS	>BnaWRKY179 LDDGYRWRKYGQKVVKNTQHPRSYYRCTQEKCRVKKRVERLADDPRMVITTYEGRHLHS	>BnaWRKY179 LDDGYRWRKYGQKVVKNTQHPRSYYRCTQEKCRVKKRVERLADDPRMVITTYEGRHLHS
II c	BnaWRKY183N	BnaC03g67830D	RDGYHWRKYGQKRVKSPRGSRSYYRCTYSDCCAKK-IECSNDSGNVIEIVNKGSHSHE	>BnaWRKY183N RDGYHWRKYGQKRVKSPRGSRSYYRCTYSDCCAKK-IECSNDSGNVIEIVNKGSHSHE	>BnaWRKY183N RDGYHWRKYGQKRVKSPRGSRSYYRCTYSDCCAKK-IECSNDSGNVIEIVNKGSHSHE
II c	BnaWRKY184	BnaC03g69160D	DDGFRWRKYGQKVVTGNANPRSYYRCTYTGCEVKKLVEKNVDNVKLVVATYDGIHEH	>BnaWRKY184 DDGFRWRKYGQKVVTGNANPRSYYRCTYTGCEVKKLVEKNVDNVKLVVATYDGIHEH	>BnaWRKY184 DDGFRWRKYGQKVVTGNANPRSYYRCTYTGCEVKKLVEKNVDNVKLVVATYDGIHEH
II c	BnaWRKY185	BnaC03g69190D	DDGFRWRKYGQKVVTGNANPRSDYRCTYTGCEVKKLVEKSVDNVKLVVATYDRIHEH	>BnaWRKY185 DDGFRWRKYGQKVVTGNANPRSDYRCTYTGCEVKKLVEKSVDNVKLVVATYDRIHEH	>BnaWRKY185 DDGFRWRKYGQKVVTGNANPRSDYRCTYTGCEVKKLVEKSVDNVKLVVATYDRIHEH
II c	BnaWRKY187	BnaC04g00310D	EDGYRWRKYGQKAVKNSPFPRSYYRCTTASCNVKKRVERSFRDPSTVVTTYEGQHTH	>BnaWRKY187 EDGYRWRKYGQKAVKNSPFPRSYYRCTTASCNVKKRVERSFRDPSTVVTTYEGQHTH	>BnaWRKY187 EDGYRWRKYGQKAVKNSPFPRSYYRCTTASCNVKKRVERSFRDPSTVVTTYEGQHTH
II c	BnaWRKY206	BnaC04g51410D	EDGYRWRKYGQKAVKNSPFPRSYYRCTTASCNVKKRVERSFRDPSTVVTTYEGQHTHN	>BnaWRKY206 EDGYRWRKYGQKAVKNSPFPRSYYRCTTASCNVKKRVERSFRDPSTVVTTYEGQHTHN	>BnaWRKY206 EDGYRWRKYGQKAVKNSPFPRSYYRCTTASCNVKKRVERSFRDPSTVVTTYEGQHTHN
II c	BnaWRKY212	BnaC05g22810D	EDGYRWRKYGQKAVKDSPYPRSYYRCTTQKCNVKKRLERSSQDPSIVITTYEGKHNHP	>BnaWRKY212 EDGYRWRKYGQKAVKDSPYPRSYYRCTTQKCNVKKRLERSSQDPSIVITTYEGKHNHP	>BnaWRKY212 EDGYRWRKYGQKAVKDSPYPRSYYRCTTQKCNVKKRLERSSQDPSIVITTYEGKHNHP
II c	BnaWRKY221	BnaC06g25390D	EDGYRWRKYGQKAVKNSSFPRSYYRCTNSRCTVKKRVERSSEDPSIVITTYEGQHCHQ	>BnaWRKY221 EDGYRWRKYGQKAVKNSSFPRSYYRCTNSRCTVKKRVERSSEDPSIVITTYEGQHCHQ	>BnaWRKY221 EDGYRWRKYGQKAVKNSSFPRSYYRCTNSRCTVKKRVERSSEDPSIVITTYEGQHCHQ
II c	BnaWRKY223	BnaC06g30480D	EDGYRWRKYGQKAVKNSPFPRSYYRCTNSRCTVKKRVERSSEDPSIVITTYEGQHCHQ	>BnaWRKY223 EDGYRWRKYGQKAVKNSPFPRSYYRCTNSRCTVKKRVERSSEDPSIVITTYEGQHCHQ	>BnaWRKY223 EDGYRWRKYGQKAVKNSPFPRSYYRCTNSRCTVKKRVERSSEDPSIVITTYEGQHCHQ
II c	BnaWRKY227	BnaC07g09430D	EDGYRWRKYGQKAVKNSPYPRSYYRCTAQKCNVKKRVERSFQDPSIVITTYEGKHYHP	>BnaWRKY227 EDGYRWRKYGQKAVKNSPYPRSYYRCTAQKCNVKKRVERSFQDPSIVITTYEGKHYHP	>BnaWRKY227 EDGYRWRKYGQKAVKNSPYPRSYYRCTAQKCNVKKRVERSFQDPSIVITTYEGKHYHP
II c	BnaWRKY228	BnaC07g19090D	EDGYRWRKYGQKAVKNSPYPRSYYRCTTQKCNVKKRVERSYQDPTVVITTYESQHNHP	>BnaWRKY228 EDGYRWRKYGQKAVKNSPYPRSYYRCTTQKCNVKKRVERSYQDPTVVITTYESQHNHP	>BnaWRKY228 EDGYRWRKYGQKAVKNSPYPRSYYRCTTQKCNVKKRVERSYQDPTVVITTYESQHNHP
II c	BnaWRKY231	BnaC07g27240D	LDDGYRWRKYGQKAVKNSPYPRSYYRCTTVGCGVKKRVERSSDDPSIVMTTYEGQHSHP	>BnaWRKY231 LDDGYRWRKYGQKAVKNSPYPRSYYRCTTVGCGVKKRVERSSDDPSIVMTTYEGQHSHP	>BnaWRKY231 LDDGYRWRKYGQKAVKNSPYPRSYYRCTTVGCGVKKRVERSSDDPSIVMTTYEGQHSHP
II c	BnaWRKY235	BnaC07g35130D	EDGYRWRKYGQKAVKNSPYPRSYYRCTTQKCNVKKRVERSFQDPTVVITTYEGQHNHP	>BnaWRKY235 EDGYRWRKYGQKAVKNSPYPRSYYRCTTQKCNVKKRVERSFQDPTVVITTYEGQHNHP	>BnaWRKY235 EDGYRWRKYGQKAVKNSPYPRSYYRCTTQKCNVKKRVERSFQDPTVVITTYEGQHNHP
II c	BnaWRKY240N	BnaC07g42990D	RDGYNWRKYGQKQVKSPKGSRSYYRCTYSDCCAKK-IECSNDSGNMVEIVTKGLHSHE	>BnaWRKY240N RDGYNWRKYGQKQVKSPKGSRSYYRCTYSDCCAKK-IECSNDSGNMVEIVTKGLHSHE	>BnaWRKY240N RDGYNWRKYGQKQVKSPKGSRSYYRCTYSDCCAKK-IECSNDSGNMVEIVTKGLHSHE
II c	BnaWRKY243	BnaC07g47230D	LDDGYRWRKYGQKVVKNTQHPRSYYRCTQEKCRVKKRVERLADDPRMVITTYEGRHLHS	>BnaWRKY243 LDDGYRWRKYGQKVVKNTQHPRSYYRCTQEKCRVKKRVERLADDPRMVITTYEGRHLHS	>BnaWRKY243 LDDGYRWRKYGQKVVKNTQHPRSYYRCTQEKCRVKKRVERLADDPRMVITTYEGRHLHS
II c	BnaWRKY245	BnaC08g10370D	EDGYRWRKYGQKAVKNSPYPsRSYYRCTTQKCNVKKRVERSFQDPTVVITTYEGQHNHP	>BnaWRKY245 EDGYRWRKYGQKAVKNSPYPsRSYYRCTTQKCNVKKRVERSFQDPTVVITTYEGQHNHP	>BnaWRKY245 EDGYRWRKYGQKAVKNSPYPsRSYYRCTTQKCNVKKRVERSFQDPTVVITTYEGQHNHP
II c	BnaWRKY246	BnaC08g11240D	EDGYRWRKYGQKAVKNSPYPRSYYRCTTQKCNVKKQVERSLQDPTVVITTYEGQHNHP	>BnaWRKY246 EDGYRWRKYGQKAVKNSPYPRSYYRCTTQKCNVKKQVERSLQDPTVVITTYEGQHNHP	>BnaWRKY246 EDGYRWRKYGQKAVKNSPYPRSYYRCTTQKCNVKKQVERSLQDPTVVITTYEGQHNHP
II c	BnaWRKY251	BnaC08g32160D	LDDGYKWRKYGQKPVRNSPFPRSYYRCTISCCNVKKRVERSFTDQSCVITTYIGQHTHP	>BnaWRKY251 LDDGYKWRKYGQKPVRNSPFPRSYYRCTISCCNVKKRVERSFTDQSCVITTYIGQHTHP	>BnaWRKY251 LDDGYKWRKYGQKPVRNSPFPRSYYRCTISCCNVKKRVERSFTDQSCVITTYIGQHTHP
II c	BnaWRKY258	BnaC09g11790D	LDDGYRWRKYGQKSVKNNAHPRSYYRCTYHTCNVKKQVQRLAKDPKVVVTTYEGVHNHP	>BnaWRKY258 LDDGYRWRKYGQKSVKNNAHPRSYYRCTYHTCNVKKQVQRLAKDPKVVVTTYEGVHNHP	>BnaWRKY258 LDDGYRWRKYGQKSVKNNAHPRSYYRCTYHTCNVKKQVQRLAKDPKVVVTTYEGVHNHP
II c	BnaWRKY261	BnaC09g19320D	EDGYRWRKYGQKAVKNSPYPRSYYRCTTQKCNVKKRVERSYQDPTVVITTYESQHDHP	>BnaWRKY261 EDGYRWRKYGQKAVKNSPYPRSYYRCTTQKCNVKKRVERSYQDPTVVITTYESQHDHP	>BnaWRKY261 EDGYRWRKYGQKAVKNSPYPRSYYRCTTQKCNVKKRVERSYQDPTVVITTYESQHDHP
II c	BnaWRKY264	BnaC09g44020D	LDDGYRWRKYGQKAVKNNKFPRSYYRCTYGGCNVKKQVQRLTSDQEVVVTTYEGVHSHP	>BnaWRKY264 LDDGYRWRKYGQKAVKNNKFPRSYYRCTYGGCNVKKQVQRLTSDQEVVVTTYEGVHSHP	>BnaWRKY264 LDDGYRWRKYGQKAVKNNKFPRSYYRCTYGGCNVKKQVQRLTSDQEVVVTTYEGVHSHP
II c	BnaWRKY269	BnaCnng11190D	LDDGYRWRKYGQKSVKNNGHPRSYYRCTYHTCNVKKQVQRLAKDPKIIVTTYEGIHNHP	>BnaWRKY269 LDDGYRWRKYGQKSVKNNGHPRSYYRCTYHTCNVKKQVQRLAKDPKIIVTTYEGIHNHP	>BnaWRKY269 LDDGYRWRKYGQKSVKNNGHPRSYYRCTYHTCNVKKQVQRLAKDPKIIVTTYEGIHNHP
II c	BnaWRKY272	BnaCnng26190D	EDGYRWRKYGQKAVKNSPFPRSYYRCTNSRCTVKKRVERSSEDPSIVITTYEGQHCHQ	>BnaWRKY272 EDGYRWRKYGQKAVKNSPFPRSYYRCTNSRCTVKKRVERSSEDPSIVITTYEGQHCHQ	>BnaWRKY272 EDGYRWRKYGQKAVKNSPFPRSYYRCTNSRCTVKKRVERSSEDPSIVITTYEGQHCHQ
II c	BnaWRKY273	BnaCnng28950D	LDDGYRWKKYGQKSVKNNAHPRSYYRCTYHTCNVKKQVQRLAEDPKVVVTTYEGVHNHP	>BnaWRKY273 LDDGYRWKKYGQKSVKNNAHPRSYYRCTYHTCNVKKQVQRLAEDPKVVVTTYEGVHNHP	>BnaWRKY273 LDDGYRWKKYGQKSVKNNAHPRSYYRCTYHTCNVKKQVQRLAEDPKVVVTTYEGVHNHP
II d	BnaWRKY006N	BnaA01g13720D	SDEYSWRKYGQKPIKGSPHPR	>BnaWRKY006N SDEYSWRKYGQKPIKGSPHPR	>BnaWRKY006N SDEYSWRKYGQKPIKGSPHPR
II d	BnaWRKY009	BnaA01g34790D	DEFSWRKYGQKPIKGSPHPRGYYKCSTFrGCPARKHVERALDDPAMLIVTYEGEHHHK	>BnaWRKY009 DEFSWRKYGQKPIKGSPHPRGYYKCSTFrGCPARKHVERALDDPAMLIVTYEGEHHHK	>BnaWRKY009 DEFSWRKYGQKPIKGSPHPRGYYKCSTFrGCPARKHVERALDDPAMLIVTYEGEHHHK
II d	BnaWRKY021	BnaA02g31030D	DEYSWRKYGQKPIKGSPHPRGYYKCSSLrGCPARKHVERCVDETSMLIVTYEGEHNHS	>BnaWRKY021 DEYSWRKYGQKPIKGSPHPRGYYKCSSLrGCPARKHVERCVDETSMLIVTYEGEHNHS	>BnaWRKY021 DEYSWRKYGQKPIKGSPHPRGYYKCSSLrGCPARKHVERCVDETSMLIVTYEGEHNHS
II d	BnaWRKY030	BnaA03g14060D	DDYSWRKYGQKPIKGSPYPRGYYKCSSIrGCPARKHVERCLEDPAMLIVTYEAEHNHPK	>BnaWRKY030 DDYSWRKYGQKPIKGSPYPRGYYKCSSIrGCPARKHVERCLEDPAMLIVTYEAEHNHPK	>BnaWRKY030 DDYSWRKYGQKPIKGSPYPRGYYKCSSIrGCPARKHVERCLEDPAMLIVTYEAEHNHPK
II d	BnaWRKY040	BnaA03g28720D	DEYSWRKYGQKPIKGSPHPRGYYKCSSVrGCPARKHVERCVDETSMLIVTYEGEHNHS	>BnaWRKY040 DEYSWRKYGQKPIKGSPHPRGYYKCSSVrGCPARKHVERCVDETSMLIVTYEGEHNHS	>BnaWRKY040 DEYSWRKYGQKPIKGSPHPRGYYKCSSVrGCPARKHVERCVDETSMLIVTYEGEHNHS
II d	BnaWRKY045	BnaA03g46550D	SDEFSWRKYGQKPIKGSPHPRGYYKCSSMrGCPARKHVERAPDDAMMLIVTYEGDHNHA	>BnaWRKY045 SDEFSWRKYGQKPIKGSPHPRGYYKCSSMrGCPARKHVERAPDDAMMLIVTYEGDHNHA	>BnaWRKY045 SDEFSWRKYGQKPIKGSPHPRGYYKCSSMrGCPARKHVERAPDDAMMLIVTYEGDHNHA
II d	BnaWRKY049	BnaA03g51590D	DEYSWRKYGQKPIKGSPHPRGYYKCSTFkECPARKHVERALDDPSMLIVTYEWEHDHN	>BnaWRKY049 DEYSWRKYGQKPIKGSPHPRGYYKCSTFkECPARKHVERALDDPSMLIVTYEWEHDHN	>BnaWRKY049 DEYSWRKYGQKPIKGSPHPRGYYKCSTFkECPARKHVERALDDPSMLIVTYEWEHDHN
II d	BnaWRKY057	BnaA04g13570D	DDYSWRKYGQKPIKGSPHPRGYYKCSSVrGCPARKHVERAADDSSMLIVTYEGDHNHS	>BnaWRKY057 DDYSWRKYGQKPIKGSPHPRGYYKCSSVrGCPARKHVERAADDSSMLIVTYEGDHNHS	>BnaWRKY057 DDYSWRKYGQKPIKGSPHPRGYYKCSSVrGCPARKHVERAADDSSMLIVTYEGDHNHS
II d	BnaWRKY058	BnaA04g14500D	DEYSWRKYGQKPIKGSPHPRGYYKCSTFrGCPARKHVERALDDPTMLVVTYEGEHRHQK	>BnaWRKY058 DEYSWRKYGQKPIKGSPHPRGYYKCSTFrGCPARKHVERALDDPTMLVVTYEGEHRHQK	>BnaWRKY058 DEYSWRKYGQKPIKGSPHPRGYYKCSTFrGCPARKHVERALDDPTMLVVTYEGEHRHQK
II d	BnaWRKY060	BnaA04g17690D	DDYSWRKYGQKPIKGSPYPRGYYKCSSMrGCPARKHVERCVEDPAMLIVTYEAEHSHPK	>BnaWRKY060 DDYSWRKYGQKPIKGSPYPRGYYKCSSMrGCPARKHVERCVEDPAMLIVTYEAEHSHPK	>BnaWRKY060 DDYSWRKYGQKPIKGSPYPRGYYKCSSMrGCPARKHVERCVEDPAMLIVTYEAEHSHPK
II d	BnaWRKY071	BnaA05g11870D	DDYSWRKYGQKPIKGSPYPRGYYKCSSMrGCPARKHVERCLEDPVMLIVTYEAEHSHPK	>BnaWRKY071 DDYSWRKYGQKPIKGSPYPRGYYKCSSMrGCPARKHVERCLEDPVMLIVTYEAEHSHPK	>BnaWRKY071 DDYSWRKYGQKPIKGSPYPRGYYKCSSMrGCPARKHVERCLEDPVMLIVTYEAEHSHPK
II d	BnaWRKY082	BnaA06g29220D	DEYSWRKYGQKPIKGSPHPRGYYKCSSVrGCPARKHVERCVDETSMLIVTYEGEHNHA	>BnaWRKY082 DEYSWRKYGQKPIKGSPHPRGYYKCSSVrGCPARKHVERCVDETSMLIVTYEGEHNHA	>BnaWRKY082 DEYSWRKYGQKPIKGSPHPRGYYKCSSVrGCPARKHVERCVDETSMLIVTYEGEHNHA
II d	BnaWRKY098	BnaA08g12420D	DEYSWRKYGQKPIKGSPHPRGYYKCSTFrGCPARKHVERALDDSTMLIVTYEGEHRHN	>BnaWRKY098 DEYSWRKYGQKPIKGSPHPRGYYKCSTFrGCPARKHVERALDDSTMLIVTYEGEHRHN	>BnaWRKY098 DEYSWRKYGQKPIKGSPHPRGYYKCSTFrGCPARKHVERALDDSTMLIVTYEGEHRHN
II d	BnaWRKY131	BnaAnng10540D	DEYSWRKYGQKPIKGSPHPRGYYKCSSVrGCPARKHVERCVDETSMLIVTYEGEHNHS	>BnaWRKY131 DEYSWRKYGQKPIKGSPHPRGYYKCSSVrGCPARKHVERCVDETSMLIVTYEGEHNHS	>BnaWRKY131 DEYSWRKYGQKPIKGSPHPRGYYKCSSVrGCPARKHVERCVDETSMLIVTYEGEHNHS
II d	BnaWRKY141	BnaC01g06900D	DEFSWRKYGQKPIKGSPHPRGYYKCSTFrGCPARKHVERALDDPAMLIVTYEGEHHHK	>BnaWRKY141 DEFSWRKYGQKPIKGSPHPRGYYKCSTFrGCPARKHVERALDDPAMLIVTYEGEHHHK	>BnaWRKY141 DEFSWRKYGQKPIKGSPHPRGYYKCSTFrGCPARKHVERALDDPAMLIVTYEGEHHHK
II d	BnaWRKY146	BnaC01g16120D	SDEYSWRKYGQKPIKGSPHPRGYYKCSSVrGCPARKHVERALDDAMMLIVTYEGDHNHA	>BnaWRKY146 SDEYSWRKYGQKPIKGSPHPRGYYKCSSVrGCPARKHVERALDDAMMLIVTYEGDHNHA	>BnaWRKY146 SDEYSWRKYGQKPIKGSPHPRGYYKCSSVrGCPARKHVERALDDAMMLIVTYEGDHNHA
II d	BnaWRKY160	BnaC02g39360D	DEYSWRKYGQKPIKGSPHPRGYYKCSSLrGCPARKHVERCVDETSMLIVTYEGEHNHS	>BnaWRKY160 DEYSWRKYGQKPIKGSPHPRGYYKCSSLrGCPARKHVERCVDETSMLIVTYEGEHNHS	>BnaWRKY160 DEYSWRKYGQKPIKGSPHPRGYYKCSSLrGCPARKHVERCVDETSMLIVTYEGEHNHS
II d	BnaWRKY167	BnaC03g17030D	DDYSWRKYGQKPIKGSPYPRGYYKCSSIrGCPARKHVERCLEDPAMLIVTYEAEHNHPK	>BnaWRKY167 DDYSWRKYGQKPIKGSPYPRGYYKCSSIrGCPARKHVERCLEDPAMLIVTYEAEHNHPK	>BnaWRKY167 DDYSWRKYGQKPIKGSPYPRGYYKCSSIrGCPARKHVERCLEDPAMLIVTYEAEHNHPK
II d	BnaWRKY176	BnaC03g33830D	DEYSWRKYGQKPIKGSPHPRGYYKCSSVrGCPARKHVERCVDETSMLIVTYEGEHNHS	>BnaWRKY176 DEYSWRKYGQKPIKGSPHPRGYYKCSSVrGCPARKHVERCVDETSMLIVTYEGEHNHS	>BnaWRKY176 DEYSWRKYGQKPIKGSPHPRGYYKCSSVrGCPARKHVERCVDETSMLIVTYEGEHNHS
II d	BnaWRKY182	BnaC03g67520D	DEYSWRKYGQKPIKGSPHPRGYYKCSTFrGCPARKHVERALDDSTMLIVTYEGEHRHN	>BnaWRKY182 DEYSWRKYGQKPIKGSPHPRGYYKCSTFrGCPARKHVERALDDSTMLIVTYEGEHRHN	>BnaWRKY182 DEYSWRKYGQKPIKGSPHPRGYYKCSTFrGCPARKHVERALDDSTMLIVTYEGEHRHN
II d	BnaWRKY193	BnaC04g13870D	DDYSWRKYGQKPIKGSPYPRGYYKCSSMrGCPARKHVERCLEDPAMLIVTYEAEHSHPK	>BnaWRKY193 DDYSWRKYGQKPIKGSPYPRGYYKCSSMrGCPARKHVERCLEDPAMLIVTYEAEHSHPK	>BnaWRKY193 DDYSWRKYGQKPIKGSPYPRGYYKCSSMrGCPARKHVERCLEDPAMLIVTYEAEHSHPK
II d	BnaWRKY198	BnaC04g35770D	DDYSWRKYGQKPIKGSPHPRGYYKCSSVrGCPARKHVERAADDSSMLIVTYEGDHNHS	>BnaWRKY198 DDYSWRKYGQKPIKGSPHPRGYYKCSSVrGCPARKHVERAADDSSMLIVTYEGDHNHS	>BnaWRKY198 DDYSWRKYGQKPIKGSPHPRGYYKCSSVrGCPARKHVERAADDSSMLIVTYEGDHNHS
II d	BnaWRKY199	BnaC04g36310D	ADEYSWRKYGQKPIKGSPHPRGYYKCSTFrGCPARKHVERALDDPTMLIVTYEGEHRHQK	>BnaWRKY199 ADEYSWRKYGQKPIKGSPHPRGYYKCSTFrGCPARKHVERALDDPTMLIVTYEGEHRHQK	>BnaWRKY199 ADEYSWRKYGQKPIKGSPHPRGYYKCSTFrGCPARKHVERALDDPTMLIVTYEGEHRHQK
II d	BnaWRKY203	BnaC04g41330D	DDYSWRKYGQKPIKGSPYPRGYYKCSSMrGCPARKHVERCVEDPAMLIVTYEAEHSHPK	>BnaWRKY203 DDYSWRKYGQKPIKGSPYPRGYYKCSSMrGCPARKHVERCVEDPAMLIVTYEAEHSHPK	>BnaWRKY203 DDYSWRKYGQKPIKGSPYPRGYYKCSSMrGCPARKHVERCVEDPAMLIVTYEAEHSHPK
II d	BnaWRKY214	BnaC05g47140D	DEYSWRKYGQKPIKGSPHPRGYYKCSSVrGCPARKHVERCVDETSMLIVTYEGEHNHS	>BnaWRKY214 DEYSWRKYGQKPIKGSPHPRGYYKCSSVrGCPARKHVERCVDETSMLIVTYEGEHNHS	>BnaWRKY214 DEYSWRKYGQKPIKGSPHPRGYYKCSSVrGCPARKHVERCVDETSMLIVTYEGEHNHS
II d	BnaWRKY232	BnaC07g27510D	DEYSWRKYGQKPIKGSPHPRGYYKCSSVrGCPARKHVERCVDEASMLIVSYEGEHNHA	>BnaWRKY232 DEYSWRKYGQKPIKGSPHPRGYYKCSSVrGCPARKHVERCVDEASMLIVSYEGEHNHA	>BnaWRKY232 DEYSWRKYGQKPIKGSPHPRGYYKCSSVrGCPARKHVERCVDEASMLIVSYEGEHNHA
II d	BnaWRKY238	BnaC07g38840D	SDEFSWRKYGQKPIKGSPHPRGYYKCSSMrGCPARKHVERAPDDAMMLIVTYEGDHNHA	>BnaWRKY238 SDEFSWRKYGQKPIKGSPHPRGYYKCSSMrGCPARKHVERAPDDAMMLIVTYEGDHNHA	>BnaWRKY238 SDEFSWRKYGQKPIKGSPHPRGYYKCSSMrGCPARKHVERAPDDAMMLIVTYEGDHNHA
II d	BnaWRKY241	BnaC07g43320D	DEYSWRKYGQKPIKGSPHPRGYYKCSTFkECPARKHVERALDDPSMLIVTYEWEHDHN	>BnaWRKY241 DEYSWRKYGQKPIKGSPHPRGYYKCSTFkECPARKHVERALDDPSMLIVTYEWEHDHN	>BnaWRKY241 DEYSWRKYGQKPIKGSPHPRGYYKCSTFkECPARKHVERALDDPSMLIVTYEWEHDHN
II e	BnaWRKY004	BnaA01g13230D	SDAWAWRKYGQKPIKGSPYPRSYYRCSSSkGCLARKQVERNPQNPEKFTITYTNEHDHE	>BnaWRKY004 SDAWAWRKYGQKPIKGSPYPRSYYRCSSSkGCLARKQVERNPQNPEKFTITYTNEHDHE	>BnaWRKY004 SDAWAWRKYGQKPIKGSPYPRSYYRCSSSkGCLARKQVERNPQNPEKFTITYTNEHDHE
II e	BnaWRKY012	BnaA02g10650D	SDMWAWRKYGQKPIKGSPYPRNYYRCSSSkGCLARKQVERSNLDPNIFIVTYTGEHTHP	>BnaWRKY012 SDMWAWRKYGQKPIKGSPYPRNYYRCSSSkGCLARKQVERSNLDPNIFIVTYTGEHTHP	>BnaWRKY012 SDMWAWRKYGQKPIKGSPYPRNYYRCSSSkGCLARKQVERSNLDPNIFIVTYTGEHTHP
II e	BnaWRKY037	BnaA03g21390D	DDGYCWRKYGQKEIHGSSNPRGYFRCTHRftqKCPAQKQVQRSDKDPSIFEVKYVGNHTCN	>BnaWRKY037 DDGYCWRKYGQKEIHGSSNPRGYFRCTHRftqKCPAQKQVQRSDKDPSIFEVKYVGNHTCN	>BnaWRKY037 DDGYCWRKYGQKEIHGSSNPRGYFRCTHRftqKCPAQKQVQRSDKDPSIFEVKYVGNHTCN
II e	BnaWRKY043	BnaA03g46020D	SDAWAWRKYGQKPIKGSPYPRSYYRCSSSkGCLARKQVERNPQNPEKFTITYTNEHNHE	>BnaWRKY043 SDAWAWRKYGQKPIKGSPYPRSYYRCSSSkGCLARKQVERNPQNPEKFTITYTNEHNHE	>BnaWRKY043 SDAWAWRKYGQKPIKGSPYPRSYYRCSSSkGCLARKQVERNPQNPEKFTITYTNEHNHE
II e	BnaWRKY051	BnaA04g00590D	LDDGHCWRKYGQKDIHGSKNPRGYYRCTHKftrGCLAVKQVQKSDTNPLCYEVKYVESHTCD	>BnaWRKY051 LDDGHCWRKYGQKDIHGSKNPRGYYRCTHKftrGCLAVKQVQKSDTNPLCYEVKYVESHTCD	>BnaWRKY051 LDDGHCWRKYGQKDIHGSKNPRGYYRCTHKftrGCLAVKQVQKSDTNPLCYEVKYVESHTCD
II e	BnaWRKY052	BnaA04g01860D	SDSWAWRKYGQKPIKGSPYPRGYYRCSSSkGCPARKQVERSRVDPSKLMITYACEHNHP	>BnaWRKY052 SDSWAWRKYGQKPIKGSPYPRGYYRCSSSkGCPARKQVERSRVDPSKLMITYACEHNHP	>BnaWRKY052 SDSWAWRKYGQKPIKGSPYPRGYYRCSSSkGCPARKQVERSRVDPSKLMITYACEHNHP
II e	BnaWRKY061	BnaA04g20400D	SDLWAWRKYGQKPIKGSPYPRGYYRCSSSkGCPARKQVERSRTDPNMLVITYTSEHNHP	>BnaWRKY061 SDLWAWRKYGQKPIKGSPYPRGYYRCSSSkGCPARKQVERSRTDPNMLVITYTSEHNHP	>BnaWRKY061 SDLWAWRKYGQKPIKGSPYPRGYYRCSSSkGCPARKQVERSRTDPNMLVITYTSEHNHP
II e	BnaWRKY068	BnaA05g01410D	DDGYCWRKYGQKEIHGSINPRGYFRCTHRftqNCLAVKQVQKSDRDPSIFEVKYVGSHTCN	>BnaWRKY068 DDGYCWRKYGQKEIHGSINPRGYFRCTHRftqNCLAVKQVQKSDRDPSIFEVKYVGSHTCN	>BnaWRKY068 DDGYCWRKYGQKEIHGSINPRGYFRCTHRftqNCLAVKQVQKSDRDPSIFEVKYVGSHTCN
II e	BnaWRKY086	BnaA07g07190D	SDLWAWRKYGQKPIKGSPFPRGYYRCSSSkGCSARKQVERSRADPSMLVITYTSEHNHP	>BnaWRKY086 SDLWAWRKYGQKPIKGSPFPRGYYRCSSSkGCSARKQVERSRADPSMLVITYTSEHNHP	>BnaWRKY086 SDLWAWRKYGQKPIKGSPFPRGYYRCSSSkGCSARKQVERSRADPSMLVITYTSEHNHP
II e	BnaWRKY097	BnaA08g10660D	SDAWAWRKYGQKPIKGSPYPRSYYRCSSSkGCLARKQVERNPQNPEKFTITYTNEHNHE	>BnaWRKY097 SDAWAWRKYGQKPIKGSPYPRSYYRCSSSkGCLARKQVERNPQNPEKFTITYTNEHNHE	>BnaWRKY097 SDAWAWRKYGQKPIKGSPYPRSYYRCSSSkGCLARKQVERNPQNPEKFTITYTNEHNHE
II e	BnaWRKY101	BnaA08g18040D	SDSWAWRKYGQKPIKGSPYPRGYYRCSSTkGCPARKQVERSRDDPTMIIITYTSEHNHP	>BnaWRKY101 SDSWAWRKYGQKPIKGSPYPRGYYRCSSTkGCPARKQVERSRDDPTMIIITYTSEHNHP	>BnaWRKY101 SDSWAWRKYGQKPIKGSPYPRGYYRCSSTkGCPARKQVERSRDDPTMIIITYTSEHNHP
II e	BnaWRKY105	BnaA09g00120D	NDVWAWRKYGQKPIKGSPYPRGYYRCSTSkGCLARKQVERNRSDPTMFIVTYTAEHNHP	>BnaWRKY105 NDVWAWRKYGQKPIKGSPYPRGYYRCSTSkGCLARKQVERNRSDPTMFIVTYTAEHNHP	>BnaWRKY105 NDVWAWRKYGQKPIKGSPYPRGYYRCSTSkGCLARKQVERNRSDPTMFIVTYTAEHNHP
II e	BnaWRKY122	BnaA09g54080D	SDSWSWRKYGQKPIKGSPYPRGYYRCSSTkGCPARKQVERSRDDPTMILITYTSEHNHP	>BnaWRKY122 SDSWSWRKYGQKPIKGSPYPRGYYRCSSTkGCPARKQVERSRDDPTMILITYTSEHNHP	>BnaWRKY122 SDSWSWRKYGQKPIKGSPYPRGYYRCSSTkGCPARKQVERSRDDPTMILITYTSEHNHP
II e	BnaWRKY123	BnaA09g55250D	SDSWAWRKYGQKPIKGSPYPRGYYRCSSSkGCPARKQVERSRVDPSKLMITYACDHNHP	>BnaWRKY123 SDSWAWRKYGQKPIKGSPYPRGYYRCSSSkGCPARKQVERSRVDPSKLMITYACDHNHP	>BnaWRKY123 SDSWAWRKYGQKPIKGSPYPRGYYRCSSSkGCPARKQVERSRVDPSKLMITYACDHNHP
II e	BnaWRKY134	BnaAnng30430D	SDLWAWRKYGQKPIKGSPYPRGYYRCSSSkGCPARKQVERSRTDPNMLVITYTSEHNHP	>BnaWRKY134 SDLWAWRKYGQKPIKGSPYPRGYYRCSSSkGCPARKQVERSRTDPNMLVITYTSEHNHP	>BnaWRKY134 SDLWAWRKYGQKPIKGSPYPRGYYRCSSSkGCPARKQVERSRTDPNMLVITYTSEHNHP
II e	BnaWRKY144	BnaC01g15320D	SDAWAWRKYGQKPIKGSPYPRSYYRCSSSkGCLARKQVERNPQNSEKFTITYTNEHDHE	>BnaWRKY144 SDAWAWRKYGQKPIKGSPYPRSYYRCSSSkGCLARKQVERNPQNSEKFTITYTNEHDHE	>BnaWRKY144 SDAWAWRKYGQKPIKGSPYPRSYYRCSSSkGCLARKQVERNPQNSEKFTITYTNEHDHE
II e	BnaWRKY152	BnaC02g14940D	SDMWAWRKYGQKPIKGSPYPRNYYRCSSSkGCLARKQVERSNLDPNIFIVTYTGEHTHP	>BnaWRKY152 SDMWAWRKYGQKPIKGSPYPRNYYRCSSSkGCLARKQVERSNLDPNIFIVTYTGEHTHP	>BnaWRKY152 SDMWAWRKYGQKPIKGSPYPRNYYRCSSSkGCLARKQVERSNLDPNIFIVTYTGEHTHP
II e	BnaWRKY156	BnaC02g27650D	SDVWAWRKYGQKPIKGSPYPRGYYRCSTSkGCLARKQVERNRSDATIFIVTYTAEHNHP	>BnaWRKY156 SDVWAWRKYGQKPIKGSPYPRGYYRCSTSkGCLARKQVERNRSDATIFIVTYTAEHNHP	>BnaWRKY156 SDVWAWRKYGQKPIKGSPYPRGYYRCSTSkGCLARKQVERNRSDATIFIVTYTAEHNHP
II e	BnaWRKY173	BnaC03g25800D	DDGYCWRKYGQKEIHGSSNPRGYFRCTHRftkKCPAVKQVQRSDEDPSIFEVKYVGTHTCN	>BnaWRKY173 DDGYCWRKYGQKEIHGSSNPRGYFRCTHRftkKCPAVKQVQRSDEDPSIFEVKYVGTHTCN	>BnaWRKY173 DDGYCWRKYGQKEIHGSSNPRGYFRCTHRftkKCPAVKQVQRSDEDPSIFEVKYVGTHTCN
II e	BnaWRKY180	BnaC03g65200D	SDAWAWRKYGQKPIKGSPYPRSYYRCSSSkGCLARKQVERNPQNPEKFTITYTNEHNHE	>BnaWRKY180 SDAWAWRKYGQKPIKGSPYPRSYYRCSSSkGCLARKQVERNPQNPEKFTITYTNEHNHE	>BnaWRKY180 SDAWAWRKYGQKPIKGSPYPRSYYRCSSSkGCLARKQVERNPQNPEKFTITYTNEHNHE
II e	BnaWRKY188	BnaC04g01210D	DDGYCWRKYGQKEIHGSINPRGYFRCTHRftqNCLAVKQVQKSDRDPSIFEVKYVGSHTCN	>BnaWRKY188 DDGYCWRKYGQKEIHGSINPRGYFRCTHRftqNCLAVKQVQKSDRDPSIFEVKYVGSHTCN	>BnaWRKY188 DDGYCWRKYGQKEIHGSINPRGYFRCTHRftqNCLAVKQVQKSDRDPSIFEVKYVGSHTCN
II e	BnaWRKY196	BnaC04g21660D	LDDGHCWRKYGQKDIHGSKNPRGYYRCTHRftrGCLAVKQVQKSDINPMCYEVKYVESHTCD	>BnaWRKY196 LDDGHCWRKYGQKDIHGSKNPRGYYRCTHRftrGCLAVKQVQKSDINPMCYEVKYVESHTCD	>BnaWRKY196 LDDGHCWRKYGQKDIHGSKNPRGYYRCTHRftrGCLAVKQVQKSDINPMCYEVKYVESHTCD
II e	BnaWRKY197	BnaC04g23420D	SDSWAWRKYGQKPIKGSPYPRGYYRCSSSkGCPARKQVERSRVDPSKLMITYACEHNHP	>BnaWRKY197 SDSWAWRKYGQKPIKGSPYPRGYYRCSSSkGCPARKQVERSRVDPSKLMITYACEHNHP	>BnaWRKY197 SDSWAWRKYGQKPIKGSPYPRGYYRCSSSkGCPARKQVERSRVDPSKLMITYACEHNHP
II e	BnaWRKY211	BnaC05g22280D	SDSWSWRKYGQKPIKGSPYPRGYYRCSSTkGCPARKQVERSRDDPTMILITYTSEHNHP	>BnaWRKY211 SDSWSWRKYGQKPIKGSPYPRGYYRCSSTkGCPARKQVERSRDDPTMILITYTSEHNHP	>BnaWRKY211 SDSWSWRKYGQKPIKGSPYPRGYYRCSSTkGCPARKQVERSRDDPTMILITYTSEHNHP
II e	BnaWRKY213	BnaC05g23680D	SDLWAWRKYGQKPIKGSPFPRGYYRCSSSkGCSARKQVERSRTDPNMLVITYTSEHNHP	>BnaWRKY213 SDLWAWRKYGQKPIKGSPFPRGYYRCSSSkGCSARKQVERSRTDPNMLVITYTSEHNHP	>BnaWRKY213 SDLWAWRKYGQKPIKGSPFPRGYYRCSSSkGCSARKQVERSRTDPNMLVITYTSEHNHP
II e	BnaWRKY226	BnaC07g08810D	SDLWAWRKYGQKPIKGSPFPRGYYRCSSSkGCSARKQVERSRADPSMLVITYTSEHNHP	>BnaWRKY226 SDLWAWRKYGQKPIKGSPFPRGYYRCSSSkGCSARKQVERSRADPSMLVITYTSEHNHP	>BnaWRKY226 SDLWAWRKYGQKPIKGSPFPRGYYRCSSSkGCSARKQVERSRADPSMLVITYTSEHNHP
II e	BnaWRKY236	BnaC07g38350D	DAWAWRKYGQKPIKGSPYPRSYYRCSSSkGCLARKQVERNPQNPEKFTITYTNEHNHE	>BnaWRKY236 DAWAWRKYGQKPIKGSPYPRSYYRCSSSkGCLARKQVERNPQNPEKFTITYTNEHNHE	>BnaWRKY236 DAWAWRKYGQKPIKGSPYPRSYYRCSSSkGCLARKQVERNPQNPEKFTITYTNEHNHE
II e	BnaWRKY250	BnaC08g29410D	SDSWAWRKYGQKPIKGSPYPRGYYRCSSSkGCPARKQVERSRVDPSKLMITYACDHNHP	>BnaWRKY250 SDSWAWRKYGQKPIKGSPYPRGYYRCSSSkGCPARKQVERSRVDPSKLMITYACDHNHP	>BnaWRKY250 SDSWAWRKYGQKPIKGSPYPRGYYRCSSSkGCPARKQVERSRVDPSKLMITYACDHNHP
II e	BnaWRKY267	BnaCnng02000D	NDVWAWRKYGQKPIKGSPYPRGYYRCSTSkGCLARKQVERNRSDPTMFIVTYTAEHNHP	>BnaWRKY267 NDVWAWRKYGQKPIKGSPYPRGYYRCSTSkGCLARKQVERNRSDPTMFIVTYTAEHNHP	>BnaWRKY267 NDVWAWRKYGQKPIKGSPYPRGYYRCSTSkGCLARKQVERNRSDPTMFIVTYTAEHNHP
II e	BnaWRKY271	BnaCnng22580D	SDLWAWRKYGQKPIKGSPYPRGYYRCSSSkGCPARKQVERSRTDPNMLVITYTSEHNHP	>BnaWRKY271 SDLWAWRKYGQKPIKGSPYPRGYYRCSSSkGCPARKQVERSRTDPNMLVITYTSEHNHP	>BnaWRKY271 SDLWAWRKYGQKPIKGSPYPRGYYRCSSSkGCPARKQVERSRTDPNMLVITYTSEHNHP
III	BnaWRKY005	BnaA01g13440D	DDVYSWRKYGQKDILGAKFPRSYYRCTHRstqNCWATKQVQRSDSDPTVFELTYRGTHTCQ	>BnaWRKY005 DDVYSWRKYGQKDILGAKFPRSYYRCTHRstqNCWATKQVQRSDSDPTVFELTYRGTHTCQ	>BnaWRKY005 DDVYSWRKYGQKDILGAKFPRSYYRCTHRstqNCWATKQVQRSDSDPTVFELTYRGTHTCQ
III	BnaWRKY011	BnaA02g05730D	DGFLWRKYGQKTIKQSKHQRSYYRCSYNidhACGARKHEQKIKDNPPVYRTTYFGHHTCN	>BnaWRKY011 DGFLWRKYGQKTIKQSKHQRSYYRCSYNidhACGARKHEQKIKDNPPVYRTTYFGHHTCN	>BnaWRKY011 DGFLWRKYGQKTIKQSKHQRSYYRCSYNidhACGARKHEQKIKDNPPVYRTTYFGHHTCN
III	BnaWRKY015	BnaA02g19560D	LNDGFSWRKYGQKKIKASSHQRCYYRCAYAkdrNCNAKKREQQIQDSPSVYRTTYVGKHICD	>BnaWRKY015 LNDGFSWRKYGQKKIKASSHQRCYYRCAYAkdrNCNAKKREQQIQDSPSVYRTTYVGKHICD	>BnaWRKY015 LNDGFSWRKYGQKKIKASSHQRCYYRCAYAkdrNCNAKKREQQIQDSPSVYRTTYVGKHICD
III	BnaWRKY016	BnaA02g19570D	LNDGFSWRKYGQKKIKASSHQRCYYRCAYAkdrNCNAKKREQQIQDSPSVYRTTYVGKHICD	>BnaWRKY016 LNDGFSWRKYGQKKIKASSHQRCYYRCAYAkdrNCNAKKREQQIQDSPSVYRTTYVGKHICD	>BnaWRKY016 LNDGFSWRKYGQKKIKASSHQRCYYRCAYAkdrNCNAKKREQQIQDSPSVYRTTYVGKHICD
III	BnaWRKY018	BnaA02g21850D	EDVFSWRKYGQKDILGAKYPRSYYRCTFRntqNCWATKQVQRSDDDPTIFDLTYKGKHTCS	>BnaWRKY018 EDVFSWRKYGQKDILGAKYPRSYYRCTFRntqNCWATKQVQRSDDDPTIFDLTYKGKHTCS	>BnaWRKY018 EDVFSWRKYGQKDILGAKYPRSYYRCTFRntqNCWATKQVQRSDDDPTIFDLTYKGKHTCS
III	BnaWRKY031	BnaA03g17120D	EDGFRWRKYGQKVVGGNAHPRSYYRCTSANCRARKHVERASDDPRAFITTYEGKHNHH	>BnaWRKY031 EDGFRWRKYGQKVVGGNAHPRSYYRCTSANCRARKHVERASDDPRAFITTYEGKHNHH	>BnaWRKY031 EDGFRWRKYGQKVVGGNAHPRSYYRCTSANCRARKHVERASDDPRAFITTYEGKHNHH
III	BnaWRKY032	BnaA03g17130D	EDGFRWRKYGQKVVGGNAHPRSYYRCTSANCRARKHVERASDDPRAFITTYEGKHNHH	>BnaWRKY032 EDGFRWRKYGQKVVGGNAHPRSYYRCTSANCRARKHVERASDDPRAFITTYEGKHNHH	>BnaWRKY032 EDGFRWRKYGQKVVGGNAHPRSYYRCTSANCRARKHVERASDDPRAFITTYEGKHNHH
III	BnaWRKY034	BnaA03g19180D	DDSHTWRKYGQKEILHSKFPRAYYRCTHQklyNCPAKKQVQRLNDDPFTFRVTYRGSHTCH	>BnaWRKY034 DDSHTWRKYGQKEILHSKFPRAYYRCTHQklyNCPAKKQVQRLNDDPFTFRVTYRGSHTCH	>BnaWRKY034 DDSHTWRKYGQKEILHSKFPRAYYRCTHQklyNCPAKKQVQRLNDDPFTFRVTYRGSHTCH
III	BnaWRKY035	BnaA03g19190D	EDIYAWRKYGQKQILNSKFPRSYFRCTHKptqGCNATKQVQKHEQDPSLFQITYIGHHTCN	>BnaWRKY035 EDIYAWRKYGQKQILNSKFPRSYFRCTHKptqGCNATKQVQKHEQDPSLFQITYIGHHTCN	>BnaWRKY035 EDIYAWRKYGQKQILNSKFPRSYFRCTHKptqGCNATKQVQKHEQDPSLFQITYIGHHTCN
III	BnaWRKY041C	BnaA03g37950D	VNDGYRWRKYGQKSVKGSPYPRSYYRCSSSGCPVKKHVERSSRDTKMLIMTYEGNHDHD	>BnaWRKY041C VNDGYRWRKYGQKSVKGSPYPRSYYRCSSSGCPVKKHVERSSRDTKMLIMTYEGNHDHD	>BnaWRKY041C VNDGYRWRKYGQKSVKGSPYPRSYYRCSSSGCPVKKHVERSSRDTKMLIMTYEGNHDHD
III	BnaWRKY044	BnaA03g46280D	DDVYSWRKYGQKDILGAKFPRSYYRCTHRstqNCWATKQLQRSDNDPTVFEVTYRGTHTCS	>BnaWRKY044 DDVYSWRKYGQKDILGAKFPRSYYRCTHRstqNCWATKQLQRSDNDPTVFEVTYRGTHTCS	>BnaWRKY044 DDVYSWRKYGQKDILGAKFPRSYYRCTHRstqNCWATKQLQRSDNDPTVFEVTYRGTHTCS
III	BnaWRKY048C	BnaA03g51140D	DGYRWRKYGQKMVKGNPNPRNYYRCTSAGCPVRKHIETAVENTGAVVITYKGEHNHD	>BnaWRKY048C DGYRWRKYGQKMVKGNPNPRNYYRCTSAGCPVRKHIETAVENTGAVVITYKGEHNHD	>BnaWRKY048C DGYRWRKYGQKMVKGNPNPRNYYRCTSAGCPVRKHIETAVENTGAVVITYKGEHNHD
III	BnaWRKY053	BnaA04g02550D	DDNHTWRKYGQKEILGSKFPRAYYRCTHEkvyKCPAKKQVQRLDEDPYTFCVTYRSSHTCH	>BnaWRKY053 DDNHTWRKYGQKEILGSKFPRAYYRCTHEkvyKCPAKKQVQRLDEDPYTFCVTYRSSHTCH	>BnaWRKY053 DDNHTWRKYGQKEILGSKFPRAYYRCTHEkvyKCPAKKQVQRLDEDPYTFCVTYRSSHTCH
III	BnaWRKY054	BnaA04g02560D	EDAFSWRKYGKKEILNAKFPRSYFRCTHKytqGCKATKQVQKLELEPRMFSITYIGNHTCD	>BnaWRKY054 EDAFSWRKYGKKEILNAKFPRSYFRCTHKytqGCKATKQVQKLELEPRMFSITYIGNHTCD	>BnaWRKY054 EDAFSWRKYGKKEILNAKFPRSYFRCTHKytqGCKATKQVQKLELEPRMFSITYIGNHTCD
III	BnaWRKY063	BnaA04g23470D	DDNHTWRKYGQKEILGSKFPRAYYRCTHQklyNCPAKKQVQRLNDDPFTFRVNYRGSHTCH	>BnaWRKY063 DDNHTWRKYGQKEILGSKFPRAYYRCTHQklyNCPAKKQVQRLNDDPFTFRVNYRGSHTCH	>BnaWRKY063 DDNHTWRKYGQKEILGSKFPRAYYRCTHQklyNCPAKKQVQRLNDDPFTFRVNYRGSHTCH
III	BnaWRKY064	BnaA04g23480D	EDIYAWRKYGQKEILNSKFPRSYFRCTHKptqGCKATKQVQKLEQNPEMFQITYIGNHTCT	>BnaWRKY064 EDIYAWRKYGQKEILNSKFPRSYFRCTHKptqGCKATKQVQKLEQNPEMFQITYIGNHTCT	>BnaWRKY064 EDIYAWRKYGQKEILNSKFPRSYFRCTHKptqGCKATKQVQKLEQNPEMFQITYIGNHTCT
III	BnaWRKY069	BnaA05g01840D	EDKYAWRKYGQKEILNSKFPRSYFRCTHKptrGCKATKLVQKQEQDPSLFQITYIGHHTCN	>BnaWRKY069 EDKYAWRKYGQKEILNSKFPRSYFRCTHKptrGCKATKLVQKQEQDPSLFQITYIGHHTCN	>BnaWRKY069 EDKYAWRKYGQKEILNSKFPRSYFRCTHKptrGCKATKLVQKQEQDPSLFQITYIGHHTCN
III	BnaWRKY070N	BnaA05g07220D	DGYNWRKYGHKQVKGSDSPRGYYKCTHPKCPVKKRVERSSMGGHVSEILYQGEHNHSK	>BnaWRKY070N DGYNWRKYGHKQVKGSDSPRGYYKCTHPKCPVKKRVERSSMGGHVSEILYQGEHNHSK	>BnaWRKY070N DGYNWRKYGHKQVKGSDSPRGYYKCTHPKCPVKKRVERSSMGGHVSEILYQGEHNHSK
III	BnaWRKY080	BnaA06g26680D	LDDGFSWRKYGQKDILGAKFPRGYYRCTYRksqRCEATKQVQRSNENHQMlFEISYRGIHSCS	>BnaWRKY080 LDDGFSWRKYGQKDILGAKFPRGYYRCTYRksqRCEATKQVQRSNENHQMlFEISYRGIHSCS	>BnaWRKY080 LDDGFSWRKYGQKDILGAKFPRGYYRCTYRksqRCEATKQVQRSNENHQMlFEISYRGIHSCS
III	BnaWRKY088	BnaA07g16850D	EDTFSWRKYGQKQILNTKFPRSYFRCTHKytqGCKATKQVQKLESEPRMFSITYIGNHTCN	>BnaWRKY088 EDTFSWRKYGQKQILNTKFPRSYFRCTHKytqGCKATKQVQKLESEPRMFSITYIGNHTCN	>BnaWRKY088 EDTFSWRKYGQKQILNTKFPRSYFRCTHKytqGCKATKQVQKLESEPRMFSITYIGNHTCN
III	BnaWRKY099C	BnaA08g12810D	DGYRWRKYGQKMVKGNPNPRNYYRCTSAGCSVRKHIETALENRTAVVITYKGVHNHD	>BnaWRKY099C DGYRWRKYGQKMVKGNPNPRNYYRCTSAGCSVRKHIETALENRTAVVITYKGVHNHD	>BnaWRKY099C DGYRWRKYGQKMVKGNPNPRNYYRCTSAGCSVRKHIETALENRTAVVITYKGVHNHD
III	BnaWRKY107	BnaA09g05000D	LDDGFSWRKYGQKDILGAKFPRGYHRCTYRkskGCEATKQVQRSNEDPMLFEIIYRGIHSCS	>BnaWRKY107 LDDGFSWRKYGQKDILGAKFPRGYHRCTYRkskGCEATKQVQRSNEDPMLFEIIYRGIHSCS	>BnaWRKY107 LDDGFSWRKYGQKDILGAKFPRGYHRCTYRkskGCEATKQVQRSNEDPMLFEIIYRGIHSCS
III	BnaWRKY116	BnaA09g24840D	HDGFLWRKYGQKQIKESDHQRSYYKCAYTndqKCEAKKQVQMIQNNPPLYSTTYFGRHTCQ	>BnaWRKY116 HDGFLWRKYGQKQIKESDHQRSYYKCAYTndqKCEAKKQVQMIQNNPPLYSTTYFGRHTCQ	>BnaWRKY116 HDGFLWRKYGQKQIKESDHQRSYYKCAYTndqKCEAKKQVQMIQNNPPLYSTTYFGRHTCQ
III	BnaWRKY118	BnaA09g35840D	LDDAFSWRKYGQKEILNAIFPRSYFRCTHKftqGCKATKQVQKLEPESKMFNITYIGNHTCN	>BnaWRKY118 LDDAFSWRKYGQKEILNAIFPRSYFRCTHKftqGCKATKQVQKLEPESKMFNITYIGNHTCN	>BnaWRKY118 LDDAFSWRKYGQKEILNAIFPRSYFRCTHKftqGCKATKQVQKLEPESKMFNITYIGNHTCN
III	BnaWRKY129	BnaAnng00020D	HDGFLWRKYGQKQIKESNHQRSYYKCAYTkdqNCEAKKQVQMIQNNPPLYSTTYFGHHTCQ	>BnaWRKY129 HDGFLWRKYGQKQIKESNHQRSYYKCAYTkdqNCEAKKQVQMIQNNPPLYSTTYFGHHTCQ	>BnaWRKY129 HDGFLWRKYGQKQIKESNHQRSYYKCAYTkdqNCEAKKQVQMIQNNPPLYSTTYFGHHTCQ
III	BnaWRKY136	BnaAnng38320D	NDGFSWRKYGQKKIKTSSHQRCYYRCAYAkdrNCNATKRVQQIQNSPSVYRTTYVGKHICE	>BnaWRKY136 NDGFSWRKYGQKKIKTSSHQRCYYRCAYAkdrNCNATKRVQQIQNSPSVYRTTYVGKHICE	>BnaWRKY136 NDGFSWRKYGQKKIKTSSHQRCYYRCAYAkdrNCNATKRVQQIQNSPSVYRTTYVGKHICE
III	BnaWRKY137	BnaAnng39080D	DGFLWRKYGQKTIKQSKHQRSYYRCSYNidyACGAKKHEQKIKDNPPVYRTTYFGHHTCR	>BnaWRKY137 DGFLWRKYGQKTIKQSKHQRSYYRCSYNidyACGAKKHEQKIKDNPPVYRTTYFGHHTCR	>BnaWRKY137 DGFLWRKYGQKTIKQSKHQRSYYRCSYNidyACGAKKHEQKIKDNPPVYRTTYFGHHTCR
III	BnaWRKY145	BnaC01g15640D	DDVYSWRKYGQKDILGAKFPRSYYRCTHRstqNCWATKQVQRSDSDPTVFELTYRGTHTCQ	>BnaWRKY145 DDVYSWRKYGQKDILGAKFPRSYYRCTHRstqNCWATKQVQRSDSDPTVFELTYRGTHTCQ	>BnaWRKY145 DDVYSWRKYGQKDILGAKFPRSYYRCTHRstqNCWATKQVQRSDSDPTVFELTYRGTHTCQ
III	BnaWRKY151	BnaC02g09670D	DGFLWRKYGQKTIKQSKHQRSYYRCSYNidhACGARKHEQKIKDNPPVYRTTYFGHHTCN	>BnaWRKY151 DGFLWRKYGQKTIKQSKHQRSYYRCSYNidhACGARKHEQKIKDNPPVYRTTYFGHHTCN	>BnaWRKY151 DGFLWRKYGQKTIKQSKHQRSYYRCSYNidhACGARKHEQKIKDNPPVYRTTYFGHHTCN
III	BnaWRKY154	BnaC02g22950D	NDGFSWRKYGQKKIKTSSHQRCYYRCAYAkdrNCNATKRVQQIQNSPSVYRTTYVGKHICE	>BnaWRKY154 NDGFSWRKYGQKKIKTSSHQRCYYRCAYAkdrNCNATKRVQQIQNSPSVYRTTYVGKHICE	>BnaWRKY154 NDGFSWRKYGQKKIKTSSHQRCYYRCAYAkdrNCNATKRVQQIQNSPSVYRTTYVGKHICE
III	BnaWRKY168	BnaC03g20650D	EDGFRWRKYGQKVVGGNAHPRSYYRCTSANCRARKHVERASDDPRAFITTYEGKHNHH	>BnaWRKY168 EDGFRWRKYGQKVVGGNAHPRSYYRCTSANCRARKHVERASDDPRAFITTYEGKHNHH	>BnaWRKY168 EDGFRWRKYGQKVVGGNAHPRSYYRCTSANCRARKHVERASDDPRAFITTYEGKHNHH
III	BnaWRKY170	BnaC03g22830D	DDNHTWRKYGQKEILHSKFPRAYYRCTHQklyNCPAKKQVQRLNDDPFTFRVTYRGSHTCH	>BnaWRKY170 DDNHTWRKYGQKEILHSKFPRAYYRCTHQklyNCPAKKQVQRLNDDPFTFRVTYRGSHTCH	>BnaWRKY170 DDNHTWRKYGQKEILHSKFPRAYYRCTHQklyNCPAKKQVQRLNDDPFTFRVTYRGSHTCH
III	BnaWRKY171	BnaC03g22840D	EDIYAWRKYGQKQILNSKFPRSYFRCTHKptqGCNATKQVQKHEQDPSLFQITYIGHHTCN	>BnaWRKY171 EDIYAWRKYGQKQILNSKFPRSYFRCTHKptqGCNATKQVQKHEQDPSLFQITYIGHHTCN	>BnaWRKY171 EDIYAWRKYGQKQILNSKFPRSYFRCTHKptqGCNATKQVQKHEQDPSLFQITYIGHHTCN
III	BnaWRKY177C	BnaC03g44980D	VNDGYRWRKYGQKSVKGSPYPRSYYRCSSSGCPVKKHVERSSRDTKMLIMTYEGNHDHD	>BnaWRKY177C VNDGYRWRKYGQKSVKGSPYPRSYYRCSSSGCPVKKHVERSSRDTKMLIMTYEGNHDHD	>BnaWRKY177C VNDGYRWRKYGQKSVKGSPYPRSYYRCSSSGCPVKKHVERSSRDTKMLIMTYEGNHDHD
III	BnaWRKY183C	BnaC03g67830D	DGYRWRKYGQKMVKGNPNPRNYYRCTSAGCSVRKHIETAVENRTAVVITYKGVHNHD	>BnaWRKY183C DGYRWRKYGQKMVKGNPNPRNYYRCTSAGCSVRKHIETAVENRTAVVITYKGVHNHD	>BnaWRKY183C DGYRWRKYGQKMVKGNPNPRNYYRCTSAGCSVRKHIETAVENRTAVVITYKGVHNHD
III	BnaWRKY189	BnaC04g01540D	EDKYAWRKYGQKEILNSKFPRSYFRCTHKqtrGCKATKLVQKQEQDPSLFQITYIGHHTCN	>BnaWRKY189 EDKYAWRKYGQKEILNSKFPRSYFRCTHKqtrGCKATKLVQKQEQDPSLFQITYIGHHTCN	>BnaWRKY189 EDKYAWRKYGQKEILNSKFPRSYFRCTHKqtrGCKATKLVQKQEQDPSLFQITYIGHHTCN
III	BnaWRKY192N	BnaC04g08020D	DGYNWRKYGQKQVKGSDSPRGYYKCTHPKCPVKKRVERSM-GGHVSEIVYQGEHNHSK	>BnaWRKY192N DGYNWRKYGQKQVKGSDSPRGYYKCTHPKCPVKKRVERSM-GGHVSEIVYQGEHNHSK	>BnaWRKY192N DGYNWRKYGQKQVKGSDSPRGYYKCTHPKCPVKKRVERSM-GGHVSEIVYQGEHNHSK
III	BnaWRKY204	BnaC04g47350D	EDIYAWRKYGQKEILNSKFPRSYFRCTHKptqGCKATKQVQKLEQNPEMFQITYIGNHTCT	>BnaWRKY204 EDIYAWRKYGQKEILNSKFPRSYFRCTHKptqGCKATKQVQKLEQNPEMFQITYIGNHTCT	>BnaWRKY204 EDIYAWRKYGQKEILNSKFPRSYFRCTHKptqGCKATKQVQKLEQNPEMFQITYIGNHTCT
III	BnaWRKY207	BnaC04g55610D	DDNHTWRKYGQKDILGSKFPRAYYRCTHEklyKCPAKKQVQRLDEDPYTFCVTYRSSHTCH	>BnaWRKY207 DDNHTWRKYGQKDILGSKFPRAYYRCTHEklyKCPAKKQVQRLDEDPYTFCVTYRSSHTCH	>BnaWRKY207 DDNHTWRKYGQKDILGSKFPRAYYRCTHEklyKCPAKKQVQRLDEDPYTFCVTYRSSHTCH
III	BnaWRKY218	BnaC06g13990D	DDNYVWRKYGQKEILGSRYPRSYYRCNHQkvyKCPAKKQVQRLDEDPYMLRVTYRSSHTCQ	>BnaWRKY218 DDNYVWRKYGQKEILGSRYPRSYYRCNHQkvyKCPAKKQVQRLDEDPYMLRVTYRSSHTCQ	>BnaWRKY218 DDNYVWRKYGQKEILGSRYPRSYYRCNHQkvyKCPAKKQVQRLDEDPYMLRVTYRSSHTCQ
III	BnaWRKY219	BnaC06g15910D	EDTFSWRKYGQKQILNAKFPRSYFRCTHKytqGCKATKQVQKLESEPRMFSITYIGNHTCN	>BnaWRKY219 EDTFSWRKYGQKQILNAKFPRSYFRCTHKytqGCKATKQVQKLESEPRMFSITYIGNHTCN	>BnaWRKY219 EDTFSWRKYGQKQILNAKFPRSYFRCTHKytqGCKATKQVQKLESEPRMFSITYIGNHTCN
III	BnaWRKY234	BnaC07g30300D	LDDGFSWRKYGQKDILGAKFPRGYYRCTYRksqGCEATKQVQRSNENHQMlFEISYRGIHSCS	>BnaWRKY234 LDDGFSWRKYGQKDILGAKFPRGYYRCTYRksqGCEATKQVQRSNENHQMlFEISYRGIHSCS	>BnaWRKY234 LDDGFSWRKYGQKDILGAKFPRGYYRCTYRksqGCEATKQVQRSNENHQMlFEISYRGIHSCS
III	BnaWRKY237	BnaC07g38550D	DDVYSWRKYGQKDILGAKFPRSYYRCTHRstqNCWATKQVQRSDSDSTVFEVTYRGTHTCS	>BnaWRKY237 DDVYSWRKYGQKDILGAKFPRSYYRCTHRstqNCWATKQVQRSDSDSTVFEVTYRGTHTCS	>BnaWRKY237 DDVYSWRKYGQKDILGAKFPRSYYRCTHRstqNCWATKQVQRSDSDSTVFEVTYRGTHTCS
III	BnaWRKY240C	BnaC07g42990D	SDGYRWRKYGQKMVKGNPNPRNYYRCTSAGCPVRKHIETAVGNTRDVVITYKGEHNHD	>BnaWRKY240C SDGYRWRKYGQKMVKGNPNPRNYYRCTSAGCPVRKHIETAVGNTRDVVITYKGEHNHD	>BnaWRKY240C SDGYRWRKYGQKMVKGNPNPRNYYRCTSAGCPVRKHIETAVGNTRDVVITYKGEHNHD
III	BnaWRKY249	BnaC08g27340D	EDAFSWRKYGQKEILNAKFPRSYFRCTHKftqGCKATKQVQKLEPESKMFNITYIGNHTCN	>BnaWRKY249 EDAFSWRKYGQKEILNAKFPRSYFRCTHKftqGCKATKQVQKLEPESKMFNITYIGNHTCN	>BnaWRKY249 EDAFSWRKYGQKEILNAKFPRSYFRCTHKftqGCKATKQVQKLEPESKMFNITYIGNHTCN
III	BnaWRKY256	BnaC09g04560D	LDDGFSWRKYGQKDILGAKFPRGYHRCTYRkaqGCEATKQVQRSNEDPMLFEIIYRGIHSCS	>BnaWRKY256 LDDGFSWRKYGQKDILGAKFPRGYHRCTYRkaqGCEATKQVQRSNEDPMLFEIIYRGIHSCS	>BnaWRKY256 LDDGFSWRKYGQKDILGAKFPRGYHRCTYRkaqGCEATKQVQRSNEDPMLFEIIYRGIHSCS
III	BnaWRKY263	BnaC09g36400D	NDGFLWRKYGQKSIKNSKYERSYYRCSYHidhDCGARKHEQQIKENPPVYRTTYFGHHTCK	>BnaWRKY263 NDGFLWRKYGQKSIKNSKYERSYYRCSYHidhDCGARKHEQQIKENPPVYRTTYFGHHTCK	>BnaWRKY263 NDGFLWRKYGQKSIKNSKYERSYYRCSYHidhDCGARKHEQQIKENPPVYRTTYFGHHTCK
III	BnaWRKY277	BnaCnng41380D	HDGFLWRKYGQKQIKESDHQRSYYKCAYTsdqKCEAKKQVQMIQNNPPLYSTTYFGRHTCQ	>BnaWRKY277 HDGFLWRKYGQKQIKESDHQRSYYKCAYTsdqKCEAKKQVQMIQNNPPLYSTTYFGRHTCQ	>BnaWRKY277 HDGFLWRKYGQKQIKESDHQRSYYKCAYTsdqKCEAKKQVQMIQNNPPLYSTTYFGRHTCQ
III	BnaWRKY279	BnaCnng45760D	DDVFSWRKYGQKDILGAKYPRSYYRCTFRntqNCWATKQVQRSDDDPTIFDLTYKGKHTCS	>BnaWRKY279 DDVFSWRKYGQKDILGAKYPRSYYRCTFRntqNCWATKQVQRSDDDPTIFDLTYKGKHTCS	>BnaWRKY279 DDVFSWRKYGQKDILGAKYPRSYYRCTFRntqNCWATKQVQRSDDDPTIFDLTYKGKHTCS
III	BnaWRKY280	BnaCnng52600D	EDAFSWRKYGKKEILNAKFPRFYFRCTHKytqGCKATKQVQELELEPRMFSITYIGNHTCD	>BnaWRKY280 EDAFSWRKYGKKEILNAKFPRFYFRCTHKytqGCKATKQVQELELEPRMFSITYIGNHTCD	>BnaWRKY280 EDAFSWRKYGKKEILNAKFPRFYFRCTHKytqGCKATKQVQELELEPRMFSITYIGNHTCD
III	BnaWRKY285	BnaCnng74680D	DDNHTWRKYGQKEILGSKFPRAYYRCTHQklyNCPAKKQVQRLNDDPFTFRVTYRGSHTCH	>BnaWRKY285 DDNHTWRKYGQKEILGSKFPRAYYRCTHQklyNCPAKKQVQRLNDDPFTFRVTYRGSHTCH	>BnaWRKY285 DDNHTWRKYGQKEILGSKFPRAYYRCTHQklyNCPAKKQVQRLNDDPFTFRVTYRGSHTCH
	BnaWRKY006C	BnaA01g13720D	GYYKCSSVrGCPARKHVERALDDAMMLIVTYEGDHNHA	>BnaWRKY006C GYYKCSSVrGCPARKHVERALDDAMMLIVTYEGDHNHA	>BnaWRKY006C GYYKCSSVrGCPARKHVERALDDAMMLIVTYEGDHNHA
	BnaWRKY017	BnaA02g19590D	NDGFSWMKYGQKKIKTSSHQR--------NCNATKRVQQIQDSPSVYRTTYVGKHMCE	>BnaWRKY017 NDGFSWMKYGQKKIKTSSHQR--------NCNATKRVQQIQDSPSVYRTTYVGKHMCE	>BnaWRKY017 NDGFSWMKYGQKKIKTSSHQR--------NCNATKRVQQIQDSPSVYRTTYVGKHMCE
	BnaWRKY019	BnaA02g23220D	EASDDPKAVITTYDGNHNHD	>BnaWRKY019 EASDDPKAVITTYDGNHNHD	>BnaWRKY019 EASDDPKAVITTYDGNHNHD
	BnaWRKY092	BnaA07g27820D	DSAFPGLYYKCTVDGCTL	>BnaWRKY092 DSAFPGLYYKCTVDGCTL	>BnaWRKY092 DSAFPGLYYKCTVDGCTL
	BnaWRKY095C	BnaA07g35260D	VKDGYQWRKYGQKVTRDNPSPRAYFKCACApSCAVKKKVQRSVEDQSVLVATYEGEHNHP	>BnaWRKY095C VKDGYQWRKYGQKVTRDNPSPRAYFKCACApSCAVKKKVQRSVEDQSVLVATYEGEHNHP	>BnaWRKY095C VKDGYQWRKYGQKVTRDNPSPRAYFKCACApSCAVKKKVQRSVEDQSVLVATYEGEHNHP
	BnaWRKY132C	BnaAnng23990D	VKDGYQWRKYGQKVTRDNPSPRAYFKCACApSCSVKKKVQRSVEDQSVLVATYEGEHNHP	>BnaWRKY132C VKDGYQWRKYGQKVTRDNPSPRAYFKCACApSCSVKKKVQRSVEDQSVLVATYEGEHNHP	>BnaWRKY132C VKDGYQWRKYGQKVTRDNPSPRAYFKCACApSCSVKKKVQRSVEDQSVLVATYEGEHNHP
	BnaWRKY150N	BnaC02g09600D	DGFLWRKYGQKTIKQSKH	>BnaWRKY150N DGFLWRKYGQKTIKQSKH	>BnaWRKY150N DGFLWRKYGQKTIKQSKH
	BnaWRKY150C	BnaC02g09600D	ACGARKHEPTIKDNPPVYRTTYFGHHTCN	>BnaWRKY150C ACGARKHEPTIKDNPPVYRTTYFGHHTCN	>BnaWRKY150C ACGARKHEPTIKDNPPVYRTTYFGHHTCN
	BnaWRKY155C	BnaC02g26030D	VKDGYQWRKYGQKVTRDNPSPRAYFKCACApSCSVKKKVQRSVEDQSVLVATYEGEHNHP	>BnaWRKY155C VKDGYQWRKYGQKVTRDNPSPRAYFKCACApSCSVKKKVQRSVEDQSVLVATYEGEHNHP	>BnaWRKY155C VKDGYQWRKYGQKVTRDNPSPRAYFKCACApSCSVKKKVQRSVEDQSVLVATYEGEHNHP
	BnaWRKY209	BnaC05g14560D	MNDGCQWRKYGQKIAKGTEMFRRY	>BnaWRKY209 MNDGCQWRKYGQKIAKGTEMFRRY	>BnaWRKY209 MNDGCQWRKYGQKIAKGTEMFRRY
	BnaWRKY225C	BnaC06g40170D	VKDGYQWRKYGQKVTRDNPSPRAYFKCACApSCSVKKKVQRSVEDQSVLVATYEGEHNHP	>BnaWRKY225C VKDGYQWRKYGQKVTRDNPSPRAYFKCACApSCSVKKKVQRSVEDQSVLVATYEGEHNHP	>BnaWRKY225C VKDGYQWRKYGQKVTRDNPSPRAYFKCACApSCSVKKKVQRSVEDQSVLVATYEGEHNHP
	BnaWRKY230	BnaC07g25890D	SDAWAWRKYGQKPIKGSPYPRS	>BnaWRKY230 SDAWAWRKYGQKPIKGSPYPRS	>BnaWRKY230 SDAWAWRKYGQKPIKGSPYPRS
	BnaWRKY233C	BnaC07g27590D	LDDGYRWRKYGQKVLLQ----LVVYKCTTPGCPVRKHVERASHDMRAVITTYEGKHNHD	>BnaWRKY233C LDDGYRWRKYGQKVLLQ----LVVYKCTTPGCPVRKHVERASHDMRAVITTYEGKHNHD	>BnaWRKY233C LDDGYRWRKYGQKVLLQ----LVVYKCTTPGCPVRKHVERASHDMRAVITTYEGKHNHD
