# Supplementary material for: Genome-Wide Identification and Expression Analysis of WRKY Transcription Factors under Multiple Stresses in Brassica napus
Source: PLoS One. 2016 Jun 20;11(6):e0157558. doi: 10.1371/journal.pone.0157558 (PMC4913915; doi:10.1371/journal.pone.0157558)
Supplement: S3 Table — (XLSX) [file pone.0157558.s003.xlsx]

## Sheet: Sheet1
http://nbcr-222.ucsd.edu/opal-jobs/appMEME_4.9.114227578124821139284050/
********************************************************************************
MEME - Motif discovery tool
********************************************************************************
MEME version 4.9.1 (Release date: Fri Aug 23 16:49:42 2013 +1000)
For further information on how to interpret these results or to get
a copy of the MEME software please access http://meme.nbcr.net.
This file may be used as input to the MAST algorithm for searching
sequence databases for matches to groups of motifs. MAST is available
for interactive use and downloading at http://meme.nbcr.net.
********************************************************************************
********************************************************************************
REFERENCE
********************************************************************************
If you use this program in your research, please cite:
Timothy L. Bailey and Charles Elkan,
"Fitting a mixture model by expectation maximization to discover
motifs in biopolymers", Proceedings of the Second International
Conference on Intelligent Systems for Molecular Biology, pp. 28-36,
AAAI Press, Menlo Park, California, 1994.
********************************************************************************
********************************************************************************
TRAINING SET
********************************************************************************
DATAFILE= sequences
ALPHABET= ACDEFGHIKLMNPQRSTVWY
Sequence name Weight Length Sequence name Weight Length
------------- ------ ------ ------------- ------ ------
AthWRKY001C 1.0000 59 AthWRKY001N 1.0000 60
AthWRKY002C 1.0000 59 AthWRKY002N 1.0000 58
AthWRKY003C 1.0000 59 AthWRKY003N 1.0000 58
AthWRKY004C 1.0000 59 AthWRKY004N 1.0000 58
AthWRKY006 1.0000 59 AthWRKY007 1.0000 59
AthWRKY008 1.0000 58 AthWRKY009 1.0000 60
AthWRKY010 1.0000 58 AthWRKY011 1.0000 58
AthWRKY012 1.0000 58 AthWRKY013 1.0000 59
AthWRKY014 1.0000 59 AthWRKY015 1.0000 58
AthWRKY016 1.0000 59 AthWRKY017 1.0000 58
AthWRKY018 1.0000 59 AthWRKY019C 1.0000 22
AthWRKY019N 1.0000 59 AthWRKY020C 1.0000 59
AthWRKY020N 1.0000 59 AthWRKY021 1.0000 59
AthWRKY022 1.0000 59 AthWRKY023 1.0000 57
AthWRKY024 1.0000 59 AthWRKY025C 1.0000 57
AthWRKY025N 1.0000 59 AthWRKY026C 1.0000 59
AthWRKY026N 1.0000 59 AthWRKY027 1.0000 59
AthWRKY028 1.0000 58 AthWRKY029 1.0000 59
AthWRKY030 1.0000 62 AthWRKY031 1.0000 59
AthWRKY032C 1.0000 58 AthWRKY032N 1.0000 58
AthWRKY033C 1.0000 59 AthWRKY033N 1.0000 59
AthWRKY034C 1.0000 58 AthWRKY034N 1.0000 58
AthWRKY035 1.0000 59 AthWRKY036 1.0000 60
AthWRKY038 1.0000 60 AthWRKY039 1.0000 58
AthWRKY040C 1.0000 60 AthWRKY040N 1.0000 26
AthWRKY041 1.0000 61 AthWRKY042 1.0000 59
AthWRKY043 1.0000 59 AthWRKY044C 1.0000 58
AthWRKY044N 1.0000 58 AthWRKY045 1.0000 59
AthWRKY046 1.0000 61 AthWRKY047 1.0000 60
AthWRKY048 1.0000 59 AthWRKY049 1.0000 57
AthWRKY050 1.0000 59 AthWRKY051 1.0000 59
AthWRKY052 1.0000 60 AthWRKY053 1.0000 61
AthWRKY054 1.0000 61 AthWRKY055 1.0000 60
AthWRKY056 1.0000 59 AthWRKY057 1.0000 58
AthWRKY058C 1.0000 59 AthWRKY058N 1.0000 58
AthWRKY059 1.0000 59 AthWRKY060 1.0000 60
AthWRKY061 1.0000 60 AthWRKY062 1.0000 61
AthWRKY063 1.0000 62 AthWRKY064 1.0000 61
AthWRKY065 1.0000 59 AthWRKY066 1.0000 60
AthWRKY067 1.0000 61 AthWRKY068 1.0000 59
AthWRKY069C 1.0000 33 AthWRKY069N 1.0000 59
AthWRKY070 1.0000 61 AthWRKY071 1.0000 58
AthWRKY072 1.0000 60 AthWRKY074 1.0000 58
AthWRKY075 1.0000 59 BnaWRKY001 1.0000 59
BnaWRKY002 1.0000 59 BnaWRKY003 1.0000 58
BnaWRKY004 1.0000 59 BnaWRKY005 1.0000 61
BnaWRKY006N 1.0000 21 BnaWRKY006C 1.0000 38
BnaWRKY007N 1.0000 59 BnaWRKY007C 1.0000 58
BnaWRKY008N 1.0000 59 BnaWRKY008C 1.0000 59
BnaWRKY009 1.0000 58 BnaWRKY010 1.0000 40
BnaWRKY011 1.0000 60 BnaWRKY012 1.0000 59
BnaWRKY013 1.0000 60 BnaWRKY014 1.0000 58
BnaWRKY015 1.0000 62 BnaWRKY016 1.0000 62
BnaWRKY017 1.0000 58 BnaWRKY018 1.0000 61
BnaWRKY019 1.0000 20 BnaWRKY020 1.0000 58
BnaWRKY021 1.0000 58 BnaWRKY022 1.0000 59
BnaWRKY023 1.0000 59 BnaWRKY024 1.0000 60
BnaWRKY025N 1.0000 58 BnaWRKY025C 1.0000 59
BnaWRKY026 1.0000 59 BnaWRKY027 1.0000 60
BnaWRKY028N 1.0000 59 BnaWRKY028C 1.0000 59
BnaWRKY029N 1.0000 59 BnaWRKY029C 1.0000 58
BnaWRKY030 1.0000 59 BnaWRKY031 1.0000 58
BnaWRKY032 1.0000 58 BnaWRKY033N 1.0000 59
BnaWRKY033C 1.0000 59 BnaWRKY034 1.0000 61
BnaWRKY035 1.0000 61 BnaWRKY036 1.0000 58
BnaWRKY037 1.0000 61 BnaWRKY038 1.0000 59
BnaWRKY039N 1.0000 59 BnaWRKY039C 1.0000 59
BnaWRKY040 1.0000 58 BnaWRKY041N 1.0000 60
BnaWRKY041C 1.0000 59 BnaWRKY042 1.0000 59
BnaWRKY043 1.0000 59 BnaWRKY044 1.0000 61
BnaWRKY045 1.0000 59 BnaWRKY046N 1.0000 58
BnaWRKY046C 1.0000 58 BnaWRKY047N 1.0000 59
BnaWRKY047C 1.0000 59 BnaWRKY048N 1.0000 58
BnaWRKY048C 1.0000 57 BnaWRKY049 1.0000 58
BnaWRKY050 1.0000 59 BnaWRKY051 1.0000 62
BnaWRKY052 1.0000 59 BnaWRKY053 1.0000 61
BnaWRKY054 1.0000 61 BnaWRKY055 1.0000 59
BnaWRKY056 1.0000 59 BnaWRKY057 1.0000 58
BnaWRKY058 1.0000 59 BnaWRKY059N 1.0000 59
BnaWRKY059C 1.0000 57 BnaWRKY060 1.0000 59
BnaWRKY061 1.0000 59 BnaWRKY062N 1.0000 59
BnaWRKY062C 1.0000 59 BnaWRKY063 1.0000 61
BnaWRKY064 1.0000 61 BnaWRKY065 1.0000 58
BnaWRKY066 1.0000 58 BnaWRKY067 1.0000 57
BnaWRKY068 1.0000 61 BnaWRKY069 1.0000 61
BnaWRKY070N 1.0000 58 BnaWRKY070C 1.0000 58
BnaWRKY071 1.0000 59 BnaWRKY072N 1.0000 59
BnaWRKY072C 1.0000 57 BnaWRKY073 1.0000 58
BnaWRKY074N 1.0000 58 BnaWRKY074C 1.0000 59
BnaWRKY075N 1.0000 59 BnaWRKY075C 1.0000 59
BnaWRKY076N 1.0000 58 BnaWRKY076C 1.0000 59
BnaWRKY077 1.0000 60 BnaWRKY078 1.0000 59
BnaWRKY079 1.0000 59 BnaWRKY080 1.0000 63
BnaWRKY081 1.0000 59 BnaWRKY082 1.0000 58
BnaWRKY083N 1.0000 58 BnaWRKY083C 1.0000 59
BnaWRKY084 1.0000 58 BnaWRKY085 1.0000 59
BnaWRKY086 1.0000 59 BnaWRKY087 1.0000 58
BnaWRKY088 1.0000 61 BnaWRKY089 1.0000 60
BnaWRKY090 1.0000 58 BnaWRKY091 1.0000 60
BnaWRKY092 1.0000 18 BnaWRKY093 1.0000 58
BnaWRKY094 1.0000 60 BnaWRKY095N 1.0000 26
BnaWRKY095C 1.0000 60 BnaWRKY096 1.0000 58
BnaWRKY097 1.0000 59 BnaWRKY098 1.0000 58
BnaWRKY099N 1.0000 58 BnaWRKY099C 1.0000 57
BnaWRKY100N 1.0000 59 BnaWRKY100C 1.0000 59
BnaWRKY101 1.0000 59 BnaWRKY102 1.0000 60
BnaWRKY103N 1.0000 58 BnaWRKY103C 1.0000 59
BnaWRKY104 1.0000 58 BnaWRKY105 1.0000 59
BnaWRKY106 1.0000 60 BnaWRKY107 1.0000 62
BnaWRKY108 1.0000 59 BnaWRKY109 1.0000 59
BnaWRKY110 1.0000 59 BnaWRKY111 1.0000 59
BnaWRKY112 1.0000 57 BnaWRKY113 1.0000 58
BnaWRKY114 1.0000 59 BnaWRKY115 1.0000 60
BnaWRKY116 1.0000 61 BnaWRKY117 1.0000 58
BnaWRKY118 1.0000 62 BnaWRKY119 1.0000 59
BnaWRKY120 1.0000 60 BnaWRKY121N 1.0000 58
BnaWRKY121C 1.0000 59 BnaWRKY122 1.0000 59
BnaWRKY123 1.0000 59 BnaWRKY124 1.0000 59
BnaWRKY125 1.0000 59 BnaWRKY126 1.0000 60
BnaWRKY127 1.0000 60 BnaWRKY128 1.0000 59
BnaWRKY129 1.0000 61 BnaWRKY130N 1.0000 59
BnaWRKY130C 1.0000 59 BnaWRKY131 1.0000 58
BnaWRKY132N 1.0000 26 BnaWRKY132C 1.0000 60
BnaWRKY133 1.0000 58 BnaWRKY134 1.0000 59
BnaWRKY135 1.0000 59 BnaWRKY136 1.0000 61
BnaWRKY137 1.0000 60 BnaWRKY138 1.0000 59
BnaWRKY139 1.0000 59 BnaWRKY140 1.0000 59
BnaWRKY141 1.0000 58 BnaWRKY142 1.0000 58
BnaWRKY143 1.0000 59 BnaWRKY144 1.0000 59
BnaWRKY145 1.0000 61 BnaWRKY146 1.0000 59
BnaWRKY147N 1.0000 59 BnaWRKY147C 1.0000 58
BnaWRKY148N 1.0000 59 BnaWRKY148C 1.0000 59
BnaWRKY149N 1.0000 59 BnaWRKY149C 1.0000 59
BnaWRKY150N 1.0000 18 BnaWRKY150C 1.0000 29
BnaWRKY151 1.0000 60 BnaWRKY152 1.0000 59
BnaWRKY153 1.0000 60 BnaWRKY154 1.0000 61
BnaWRKY155N 1.0000 26 BnaWRKY155C 1.0000 60
BnaWRKY156 1.0000 59 BnaWRKY157 1.0000 58
BnaWRKY158N 1.0000 58 BnaWRKY158C 1.0000 59
BnaWRKY159 1.0000 59 BnaWRKY160 1.0000 58
BnaWRKY161 1.0000 59 BnaWRKY162 1.0000 59
BnaWRKY163 1.0000 59 BnaWRKY164 1.0000 60
BnaWRKY165N 1.0000 59 BnaWRKY165C 1.0000 58
BnaWRKY166N 1.0000 59 BnaWRKY166C 1.0000 58
BnaWRKY167 1.0000 59 BnaWRKY168 1.0000 58
BnaWRKY169N 1.0000 59 BnaWRKY169C 1.0000 59
BnaWRKY170 1.0000 61 BnaWRKY171 1.0000 61
BnaWRKY172 1.0000 58 BnaWRKY173 1.0000 61
BnaWRKY174 1.0000 59 BnaWRKY175N 1.0000 59
BnaWRKY175C 1.0000 59 BnaWRKY176 1.0000 58
BnaWRKY177N 1.0000 60 BnaWRKY177C 1.0000 59
BnaWRKY178 1.0000 59 BnaWRKY179 1.0000 59
BnaWRKY180 1.0000 59 BnaWRKY181 1.0000 59
BnaWRKY182 1.0000 58 BnaWRKY183N 1.0000 58
BnaWRKY183C 1.0000 57 BnaWRKY184 1.0000 57
BnaWRKY185 1.0000 57 BnaWRKY186 1.0000 58
BnaWRKY187 1.0000 57 BnaWRKY188 1.0000 61
BnaWRKY189 1.0000 61 BnaWRKY190 1.0000 58
BnaWRKY191N 1.0000 59 BnaWRKY191C 1.0000 59
BnaWRKY192N 1.0000 58 BnaWRKY192C 1.0000 58
BnaWRKY193 1.0000 59 BnaWRKY194 1.0000 57
BnaWRKY195 1.0000 37 BnaWRKY196 1.0000 62
BnaWRKY197 1.0000 59 BnaWRKY198 1.0000 58
BnaWRKY199 1.0000 60 BnaWRKY200 1.0000 59
BnaWRKY201 1.0000 59 BnaWRKY202N 1.0000 59
BnaWRKY202C 1.0000 57 BnaWRKY203 1.0000 59
BnaWRKY204 1.0000 61 BnaWRKY205 1.0000 57
BnaWRKY206 1.0000 58 BnaWRKY207 1.0000 61
BnaWRKY208N 1.0000 58 BnaWRKY208C 1.0000 59
BnaWRKY209 1.0000 24 BnaWRKY210 1.0000 60
BnaWRKY211 1.0000 59 BnaWRKY212 1.0000 58
BnaWRKY213 1.0000 59 BnaWRKY214 1.0000 58
BnaWRKY215N 1.0000 58 BnaWRKY215C 1.0000 59
BnaWRKY216 1.0000 58 BnaWRKY217 1.0000 58
BnaWRKY218 1.0000 61 BnaWRKY219 1.0000 61
BnaWRKY220 1.0000 60 BnaWRKY221 1.0000 58
BnaWRKY222 1.0000 60 BnaWRKY223 1.0000 58
BnaWRKY224 1.0000 60 BnaWRKY225N 1.0000 26
BnaWRKY225C 1.0000 60 BnaWRKY226 1.0000 59
BnaWRKY227 1.0000 58 BnaWRKY228 1.0000 58
BnaWRKY229N 1.0000 58 BnaWRKY229C 1.0000 59
BnaWRKY230 1.0000 22 BnaWRKY231 1.0000 59
BnaWRKY232 1.0000 58 BnaWRKY233N 1.0000 35
BnaWRKY233C 1.0000 59 BnaWRKY234 1.0000 63
BnaWRKY235 1.0000 58 BnaWRKY236 1.0000 58
BnaWRKY237 1.0000 61 BnaWRKY238 1.0000 59
BnaWRKY239N 1.0000 59 BnaWRKY239C 1.0000 59
BnaWRKY240N 1.0000 58 BnaWRKY240C 1.0000 58
BnaWRKY241 1.0000 58 BnaWRKY242 1.0000 59
BnaWRKY243 1.0000 59 BnaWRKY244 1.0000 59
BnaWRKY245 1.0000 59 BnaWRKY246 1.0000 58
BnaWRKY247N 1.0000 59 BnaWRKY247C 1.0000 59
BnaWRKY248 1.0000 60 BnaWRKY249 1.0000 61
BnaWRKY250 1.0000 59 BnaWRKY251 1.0000 59
BnaWRKY252 1.0000 59 BnaWRKY253 1.0000 60
BnaWRKY254N 1.0000 58 BnaWRKY254C 1.0000 59
BnaWRKY255 1.0000 59 BnaWRKY256 1.0000 62
BnaWRKY257 1.0000 59 BnaWRKY258 1.0000 59
BnaWRKY259 1.0000 59 BnaWRKY260 1.0000 57
BnaWRKY261 1.0000 58 BnaWRKY262 1.0000 59
BnaWRKY263 1.0000 61 BnaWRKY264 1.0000 59
BnaWRKY265N 1.0000 59 BnaWRKY265C 1.0000 59
BnaWRKY266 1.0000 60 BnaWRKY267 1.0000 59
BnaWRKY268 1.0000 60 BnaWRKY269 1.0000 59
BnaWRKY270 1.0000 59 BnaWRKY271 1.0000 59
BnaWRKY272 1.0000 58 BnaWRKY273 1.0000 59
BnaWRKY274N 1.0000 58 BnaWRKY274C 1.0000 59
BnaWRKY275 1.0000 59 BnaWRKY276 1.0000 59
BnaWRKY277 1.0000 61 BnaWRKY278 1.0000 60
BnaWRKY279 1.0000 61 BnaWRKY280 1.0000 61
BnaWRKY281 1.0000 60 BnaWRKY282N 1.0000 58
BnaWRKY282C 1.0000 58 BnaWRKY283N 1.0000 59
BnaWRKY283C 1.0000 59 BnaWRKY284N 1.0000 59
BnaWRKY284C 1.0000 59 BnaWRKY285 1.0000 61
BnaWRKY286 1.0000 58 BnaWRKY287 1.0000 59
********************************************************************************
********************************************************************************
COMMAND LINE SUMMARY
********************************************************************************
This information can also be useful in the event you wish to report a
problem with the MEME software.
command: meme sequences -protein -oc . -nostatus -time 18000 -maxsize 60000 -mod zoops -nmotifs 3 -minw 6 -maxw 50
model: mod= zoops nmotifs= 3 evt= inf
object function= E-value of product of p-values
width: minw= 6 maxw= 50 minic= 0.00
width: wg= 11 ws= 1 endgaps= yes
nsites: minsites= 2 maxsites= 430 wnsites= 0.8
theta: prob= 1 spmap= pam spfuzz= 120
global: substring= yes branching= no wbranch= no
em: prior= megap b= 124105 maxiter= 50
distance= 1e-05
data: n= 24821 N= 430
sample: seed= 0 seqfrac= 1
Dirichlet mixture priors file: prior30.plib
Letter frequencies in dataset:
A 0.034 C 0.044 D 0.052 E 0.046 F 0.016 G 0.073 H 0.047 I 0.030 K 0.107
L 0.022 M 0.010 N 0.045 P 0.055 Q 0.045 R 0.085 S 0.062 T 0.060 V 0.062
W 0.019 Y 0.086
Background letter frequencies (from dataset with add-one prior applied):
A 0.034 C 0.044 D 0.052 E 0.046 F 0.016 G 0.073 H 0.047 I 0.030 K 0.107
L 0.022 M 0.010 N 0.045 P 0.055 Q 0.045 R 0.085 S 0.062 T 0.060 V 0.062
W 0.019 Y 0.086
********************************************************************************
********************************************************************************
MOTIF 1 width = 21 sites = 411 llr = 18622 E-value = 3.3e-6649
********************************************************************************
--------------------------------------------------------------------------------
Motif 1 Description
--------------------------------------------------------------------------------
Simplified A :::::::11:::::::2::::
pos.-specific C :::::::::::::1::::::a
probability D :::::::::::::::::::::
matrix E :::::::1::::1::::::::
F :::::::::::::2::::1::
G ::::a:::::6:::::2::::
H :::::::::::::2:::::::
I :::::::13::::::::::::
K ::a::1a::8::1::::::4:
L :::::::::1:::::::::::
M :::::::1:::::::::::::
N ::::::::::24:2::1::::
P :::::::2::::6:9::::::
Q :::::9:1:::::::::::::
R :a:::::::1:::::a:::6:
S :::::::1:::5::::6::::
T :::::::::::::::::::::
V :::::::25::::::::::::
W a::::::::::::::::::::
Y :::a:::::::::2:::a9::
bits 6.6
6.0 *
5.3 *
4.6 * *
Relative 4.0 * ** *
Entropy 3.3 ******* ** ** *
(65.4 bits) 2.7 ******* **** *******
2.0 ******* *************
1.3 *********************
0.7 *********************
0.0 ---------------------
Multilevel WRKYGQKVVKGSPYPRSYYRC
consensus I NN F K
sequence N
--------------------------------------------------------------------------------
--------------------------------------------------------------------------------
Motif 1 sites sorted by position p-value
--------------------------------------------------------------------------------
Sequence name Start P-value Site
------------- ----- --------- ---------------------
BnaWRKY272 6 2.60e-24 EDGYR WRKYGQKAVKNSPFPRSYYRC TNSRCTVKKR
BnaWRKY223 6 2.60e-24 EDGYR WRKYGQKAVKNSPFPRSYYRC TNSRCTVKKR
BnaWRKY206 6 2.60e-24 EDGYR WRKYGQKAVKNSPFPRSYYRC TTASCNVKKR
BnaWRKY187 6 2.60e-24 EDGYR WRKYGQKAVKNSPFPRSYYRC TTASCNVKKR
BnaWRKY093 6 2.60e-24 EDGYR WRKYGQKAVKNSPFPRSYYRC TNSRCTVKKR
BnaWRKY067 6 2.60e-24 EDGYR WRKYGQKAVKNSPFPRSYYRC TTASCNVKKR
BnaWRKY066 6 2.60e-24 EDGYR WRKYGQKAVKNSPFPRSYYRC TTASCNVKKR
AthWRKY057 6 2.60e-24 EDGYR WRKYGQKAVKNSPFPRSYYRC TNSRCTVKKR
AthWRKY023 6 2.60e-24 EDGYR WRKYGQKAVKNSPFPRSYYRC TTASCNVKKR
BnaWRKY014 6 4.49e-24 EDGYR WRKYGQKAVKNSPFPRSYFRC TNSRCTVKKR
BnaWRKY200 7 6.35e-24 LDDGYR WRKYGQKAVKNNPFPRSYYKC TEKGCRVKKQ
AthWRKY045 7 6.35e-24 LDDGYR WRKYGQKAVKNNPFPRSYYKC TEEGCRVKKQ
BnaWRKY226 6 8.28e-24 SDLWA WRKYGQKPIKGSPFPRGYYRC SSSKGCSARK
BnaWRKY213 6 8.28e-24 SDLWA WRKYGQKPIKGSPFPRGYYRC SSSKGCSARK
BnaWRKY195 6 8.28e-24 RDGCQ WRKYGQKMAKGNPFPRAYYRC TMATGCPVRK
BnaWRKY086 6 8.28e-24 SDLWA WRKYGQKPIKGSPFPRGYYRC SSSKGCSARK
AthWRKY014 6 8.28e-24 SDLWA WRKYGQKPIKGSPFPRGYYRC SSSKGCSARK
BnaWRKY236 5 1.12e-23 DAWA WRKYGQKPIKGSPYPRSYYRC SSSKGCLARK
BnaWRKY180 6 1.12e-23 SDAWA WRKYGQKPIKGSPYPRSYYRC SSSKGCLARK
BnaWRKY144 6 1.12e-23 SDAWA WRKYGQKPIKGSPYPRSYYRC SSSKGCLARK
BnaWRKY097 6 1.12e-23 SDAWA WRKYGQKPIKGSPYPRSYYRC SSSKGCLARK
BnaWRKY043 6 1.12e-23 SDAWA WRKYGQKPIKGSPYPRSYYRC SSSKGCLARK
BnaWRKY004 6 1.12e-23 SDAWA WRKYGQKPIKGSPYPRSYYRC SSSKGCLARK
AthWRKY029 6 1.12e-23 SDAWA WRKYGQKPIKGSPYPRSYYRC SSSKGCLARK
BnaWRKY283C 7 1.50e-23 LDDGYR WRKYGQKVVKGNPNPRSYYKC TTTGCPVRKH
BnaWRKY282C 6 1.50e-23 EDGYR WRKYGQKVVKGNPNPRSYYKC TASGCNVTKH
BnaWRKY265C 7 1.50e-23 LDDGYR WRKYGQKVVKGNPNPRSYYKC TAPGCTVRKH
BnaWRKY217 6 1.50e-23 DDGFR WRKYGQKVVKGNPNPRSYYKC TYTACDVKKH
BnaWRKY191C 7 1.50e-23 LDDGYR WRKYGQKVVKGNPNPRSYYKC TTNGCPVRKH
BnaWRKY169C 7 1.50e-23 LDDGYR WRKYGQKVVKGNPNPRSYYKC TTIGCPVRKH
BnaWRKY165C 6 1.50e-23 DDGYH WRKYGQKVVKGNPNPRSYYKC TAPGCTVRKH
BnaWRKY149C 7 1.50e-23 LDDGYR WRKYGQKVVKGNPNPRSYYKC TFTGCCVRKQ
BnaWRKY147C 6 1.50e-23 EDGYR WRKYGQKVVKGNPNPRSYYKC TATGCIVTKH
BnaWRKY130C 7 1.50e-23 LDDGYR WRKYGQKVVKGNPNPRSYYKC TFTGCCVRKQ
BnaWRKY125 7 1.50e-23 LDDGYR WRKYGQKVVKGNPNPRSYYKC TAPGCTVRKH
BnaWRKY075C 7 1.50e-23 LDDGYR WRKYGQKVVKGNPNPRSYYKC TTNGCPVRKH
BnaWRKY073 6 1.50e-23 DDGFR WRKYGQKVVKGNPNPRSYYKC TYTACDVKKH
BnaWRKY062C 7 1.50e-23 LDDGYR WRKYGQKVVKGNPNPRSYYKC TTTGCPVRKH
BnaWRKY046C 6 1.50e-23 EDGYR WRKYGQKVVKGNPNPRSYYKC TANGCNVTKH
BnaWRKY033C 7 1.50e-23 LDDGYR WRKYGQKVVKGNPNPRSYYKC TTIGCPVRKH
BnaWRKY028C 7 1.50e-23 LDDGYR WRKYGQKVVKGNPNPRSYYKC TAPGCTVRKH
BnaWRKY007C 6 1.50e-23 EDGYR WRKYGQKVVKGNPNPRSYYKC TATGCIVTKH
AthWRKY034C 7 1.50e-23 LDDGYR WRKYGQKVVKGNPNPRSYYKC TANGCTVTKH
AthWRKY033C 7 1.50e-23 LDDGYR WRKYGQKVVKGNPNPRSYYKC TTIGCPVRKH
AthWRKY026C 7 1.50e-23 LDDGYR WRKYGQKVVKGNPNPRSYYKC TFTGCFVRKH
AthWRKY002C 7 1.50e-23 LDDGYR WRKYGQKVVKGNPNPRSYYKC TAPGCTVRKH
BnaWRKY215C 7 2.56e-23 LDDGYR WRKYGQKVVKGNPHPRSYYKC TTANCTVRKH
BnaWRKY175C 7 2.56e-23 LDDGYR WRKYGQKVVKGNPHPRSYYKC TTANCTVRKH
BnaWRKY074C 7 2.56e-23 LDDGYR WRKYGQKVVKGNPHPRSYYKC TTANCTVRKH
BnaWRKY039C 7 2.56e-23 LDDGYR WRKYGQKVVKGNPHPRSYYKC TTANCTVRKH
AthWRKY058C 7 2.56e-23 LDDGYR WRKYGQKVVKGNPHPRSYYKC TTPNCTVRKH
AthWRKY010 6 2.56e-23 NDGYR WRKYGQKVVKGNPNPRSYFKC TNIECRVKKH
BnaWRKY254C 7 4.04e-23 LDDGYR WRKYGQKVVKGNPYPRSYYKC TTQGCGVRKH
BnaWRKY229C 7 4.04e-23 LDDGFR WRKYGQKVVKGNPYPRSYYKC TTPGCGVRKH
BnaWRKY216 6 4.04e-23 NDDYR WRKYGQKIVKGNPNPRSYYKC SHKGCNVKKH
BnaWRKY208C 7 4.04e-23 LDDGYR WRKYGQKVVKGNPYPRSYYKC TTQGCGVRKH
BnaWRKY158C 7 4.04e-23 LDDGYR WRKYGQKVVKGNPYPRSYYKC TTPGCRVRKH
BnaWRKY133 6 4.04e-23 NDGHR WRKYGQKIVKGNPNPRSYYKC SHKGCIMKKH
BnaWRKY121C 7 4.04e-23 LDDGYR WRKYGQKVVKGNPYPRSYYKC TTQGCGVRKH
BnaWRKY083C 7 4.04e-23 LDDGFR WRKYGQKVVKGNPYPRSYYKC TTPGCGVRKH
BnaWRKY076C 7 4.04e-23 LDDGYR WRKYGQKVVKGNPYPRSYYKC TTQGCGVRKH
BnaWRKY025C 7 4.04e-23 LDDGYR WRKYGQKVVKGNPYPRSYYKC TTPGCGVRKH
AthWRKY004C 7 4.04e-23 LDDGYR WRKYGQKVVKGNPYPRSYYKC TTPGCGVRKH
AthWRKY003C 7 4.04e-23 LDDGYR WRKYGQKVVKGNPYPRSYYKC TTPDCGVRKH
BnaWRKY274N 6 5.95e-23 DDGYN WRKYGQKQVKGSEFPRSYYKC TNPGCPVKKK
BnaWRKY261 6 5.95e-23 EDGYR WRKYGQKAVKNSPYPRSYYRC TTQKCNVKKR
BnaWRKY254N 6 5.95e-23 DDGYN WRKYGQKQVKGSEFPRSYYKC TNPGCPVKKK
BnaWRKY246 6 5.95e-23 EDGYR WRKYGQKAVKNSPYPRSYYRC TTQKCNVKKQ
BnaWRKY235 6 5.95e-23 EDGYR WRKYGQKAVKNSPYPRSYYRC TTQKCNVKKR
BnaWRKY231 7 5.95e-23 LDDGYR WRKYGQKAVKNSPYPRSYYRC TTVGCGVKKR
BnaWRKY228 6 5.95e-23 EDGYR WRKYGQKAVKNSPYPRSYYRC TTQKCNVKKR
BnaWRKY227 6 5.95e-23 EDGYR WRKYGQKAVKNSPYPRSYYRC TAQKCNVKKR
BnaWRKY208N 6 5.95e-23 DDGYN WRKYGQKQVKGSEFPRSYYKC TNPGCPVKKK
BnaWRKY159 7 5.95e-23 LDDGYR WRKYGQKAVKNSPYPRSYYRC TTVGCGVKKR
BnaWRKY157 6 5.95e-23 EDGYR WRKYGQKAVKNSPYPRSYYRC TTQKCNVKKR
BnaWRKY139 7 5.95e-23 LDDGYR WRKYGQKAVKNSPYPRSYYRC TTVGCGVKKR
BnaWRKY121N 6 5.95e-23 DDGYN WRKYGQKQVKGSEFPRSYYKC TNPGCPVKKK
BnaWRKY113 6 5.95e-23 EDGYR WRKYGQKAVKNSPYPRSYYRC TTQKCNVKKR
BnaWRKY103N 6 5.95e-23 VDGYN WRKYGQKQVKGSEFPRSYYKC TNPACPVKKK
BnaWRKY096 6 5.95e-23 EDGYR WRKYGQKAVKNSPYPRSYYRC TTQKCNVKKR
BnaWRKY087 6 5.95e-23 EDGYR WRKYGQKAVKNSPYPRSYYRC TTQKCNVKKR
BnaWRKY084 6 5.95e-23 EDGYR WRKYGQKAVKNSPYPRSYYRC TTQKCNVKKR
BnaWRKY076N 6 5.95e-23 DDGYN WRKYGQKQVKGSEFPRSYYKC TNPGCPVKKK
BnaWRKY020 6 5.95e-23 EDGYR WRKYGQKAVKNSPYPRSYYRC TTQKCNVKKR
AthWRKY071 6 5.95e-23 EDGYR WRKYGQKAVKNSPYPRSYYRC TTQKCNVKKR
AthWRKY048 7 5.95e-23 LDDGYR WRKYGQKAVKNSPYPRSYYRC TTVGCGVKKR
AthWRKY028 6 5.95e-23 EDGYR WRKYGQKAVKNSPYPRSYYRC TTQKCNVKKR
AthWRKY008 6 5.95e-23 EDGYR WRKYGQKAVKNSPYPRSYYRC TTQKCNVKKR
AthWRKY004N 6 5.95e-23 DDGYN WRKYGQKQVKGSEFPRSYYKC TNPGCPVKKK
BnaWRKY240C 6 7.11e-23 SDGYR WRKYGQKMVKGNPNPRNYYRC TSAGCPVRKH
BnaWRKY183C 5 7.11e-23 DGYR WRKYGQKMVKGNPNPRNYYRC TSAGCSVRKH
BnaWRKY099C 5 7.11e-23 DGYR WRKYGQKMVKGNPNPRNYYRC TSAGCSVRKH
BnaWRKY048C 5 7.11e-23 DGYR WRKYGQKMVKGNPNPRNYYRC TSAGCPVRKH
BnaWRKY274C 7 8.68e-23 LDDGYR WRKYGQKIVKGNPYPRSYYKC TTQGCGVRKH
BnaWRKY103C 7 8.68e-23 LDDGYR WRKYGQKIVKGNPYPRSYYKC TTQGCGVRKH
BnaWRKY251 7 1.02e-22 LDDGYK WRKYGQKPVRNSPFPRSYYRC TISCCNVKKR
BnaWRKY119 7 1.02e-22 LDDGYK WRKYGQKPVRNSPFPRSYYRC TISCCNVKKR
AthWRKY032C 6 1.02e-22 GDGYR WRKYGQKMVKGNPHPRNYYRC TSAGCPVRKH
BnaWRKY271 6 1.21e-22 SDLWA WRKYGQKPIKGSPYPRGYYRC SSSKGCPARK
BnaWRKY267 6 1.21e-22 NDVWA WRKYGQKPIKGSPYPRGYYRC STSKGCLARK
BnaWRKY250 6 1.21e-22 SDSWA WRKYGQKPIKGSPYPRGYYRC SSSKGCPARK
BnaWRKY211 6 1.21e-22 SDSWS WRKYGQKPIKGSPYPRGYYRC SSTKGCPARK
BnaWRKY197 6 1.21e-22 SDSWA WRKYGQKPIKGSPYPRGYYRC SSSKGCPARK
BnaWRKY177C 7 1.21e-22 VNDGYR WRKYGQKSVKGSPYPRSYYRC SSSGCPVKKH
BnaWRKY156 6 1.21e-22 SDVWA WRKYGQKPIKGSPYPRGYYRC STSKGCLARK
BnaWRKY134 6 1.21e-22 SDLWA WRKYGQKPIKGSPYPRGYYRC SSSKGCPARK
BnaWRKY123 6 1.21e-22 SDSWA WRKYGQKPIKGSPYPRGYYRC SSSKGCPARK
BnaWRKY122 6 1.21e-22 SDSWS WRKYGQKPIKGSPYPRGYYRC SSTKGCPARK
BnaWRKY105 6 1.21e-22 NDVWA WRKYGQKPIKGSPYPRGYYRC STSKGCLARK
BnaWRKY101 6 1.21e-22 SDSWA WRKYGQKPIKGSPYPRGYYRC SSTKGCPARK
BnaWRKY061 6 1.21e-22 SDLWA WRKYGQKPIKGSPYPRGYYRC SSSKGCPARK
BnaWRKY052 6 1.21e-22 SDSWA WRKYGQKPIKGSPYPRGYYRC SSSKGCPARK
BnaWRKY041C 7 1.21e-22 VNDGYR WRKYGQKSVKGSPYPRSYYRC SSSGCPVKKH
AthWRKY069N 6 1.21e-22 SDSWA WRKYGQKPIKGSPYPRGYYRC SSSKGCPARK
AthWRKY065 6 1.21e-22 SDSWA WRKYGQKPIKGSPYPRGYYRC SSTKGCPARK
AthWRKY035 6 1.21e-22 SDLWA WRKYGQKPIKGSPYPRGYYRC SSSKGCSARK
AthWRKY022 6 1.21e-22 SDVWA WRKYGQKPIKGSPYPRGYYRC STSKGCLARK
AthWRKY001C 7 1.21e-22 VNDGYR WRKYGQKSVKGSPYPRSYYRC SSPGCPVKKH
BnaWRKY241 5 1.43e-22 DEYS WRKYGQKPIKGSPHPRGYYKC STFKECPARK
BnaWRKY238 6 1.43e-22 SDEFS WRKYGQKPIKGSPHPRGYYKC SSMRGCPARK
BnaWRKY232 5 1.43e-22 DEYS WRKYGQKPIKGSPHPRGYYKC SSVRGCPARK
BnaWRKY214 5 1.43e-22 DEYS WRKYGQKPIKGSPHPRGYYKC SSVRGCPARK
BnaWRKY199 6 1.43e-22 ADEYS WRKYGQKPIKGSPHPRGYYKC STFRGCPARK
BnaWRKY198 5 1.43e-22 DDYS WRKYGQKPIKGSPHPRGYYKC SSVRGCPARK
BnaWRKY182 5 1.43e-22 DEYS WRKYGQKPIKGSPHPRGYYKC STFRGCPARK
BnaWRKY176 5 1.43e-22 DEYS WRKYGQKPIKGSPHPRGYYKC SSVRGCPARK
BnaWRKY160 5 1.43e-22 DEYS WRKYGQKPIKGSPHPRGYYKC SSLRGCPARK
BnaWRKY146 6 1.43e-22 SDEYS WRKYGQKPIKGSPHPRGYYKC SSVRGCPARK
BnaWRKY141 5 1.43e-22 DEFS WRKYGQKPIKGSPHPRGYYKC STFRGCPARK
BnaWRKY131 5 1.43e-22 DEYS WRKYGQKPIKGSPHPRGYYKC SSVRGCPARK
BnaWRKY098 5 1.43e-22 DEYS WRKYGQKPIKGSPHPRGYYKC STFRGCPARK
BnaWRKY082 5 1.43e-22 DEYS WRKYGQKPIKGSPHPRGYYKC SSVRGCPARK
BnaWRKY058 5 1.43e-22 DEYS WRKYGQKPIKGSPHPRGYYKC STFRGCPARK
BnaWRKY057 5 1.43e-22 DDYS WRKYGQKPIKGSPHPRGYYKC SSVRGCPARK
BnaWRKY049 5 1.43e-22 DEYS WRKYGQKPIKGSPHPRGYYKC STFKECPARK
BnaWRKY045 6 1.43e-22 SDEFS WRKYGQKPIKGSPHPRGYYKC SSMRGCPARK
BnaWRKY040 5 1.43e-22 DEYS WRKYGQKPIKGSPHPRGYYKC SSVRGCPARK
BnaWRKY021 5 1.43e-22 DEYS WRKYGQKPIKGSPHPRGYYKC SSLRGCPARK
BnaWRKY009 5 1.43e-22 DEFS WRKYGQKPIKGSPHPRGYYKC STFRGCPARK
AthWRKY074 5 1.43e-22 DEYS WRKYGQKPIKGSPHPRGYYKC SSVRGCPARK
AthWRKY049 6 1.43e-22 DDGYK WRKYGQKSIKNSPNPRSYYKC TNPICNAKKQ
AthWRKY039 5 1.43e-22 DEYS WRKYGQKPIKGSPHPRGYYKC SSVRGCPARK
AthWRKY017 5 1.43e-22 DEYS WRKYGQKPIKGSPHPRGYYKC STFRGCPARK
AthWRKY015 5 1.43e-22 DDYS WRKYGQKPIKGSPHPRGYYKC SSVRGCPARK
AthWRKY011 5 1.43e-22 DEYS WRKYGQKPIKGSPHPRGYYKC STFRGCPARK
AthWRKY007 6 1.43e-22 SDEFS WRKYGQKPIKGSPHPRGYYKC SSVRGCPARK
BnaWRKY264 7 1.70e-22 LDDGYR WRKYGQKAVKNNKFPRSYYRC TYGGCNVKKQ
BnaWRKY128 7 1.70e-22 LDDGYR WRKYGQKAVKNNKFPRSYYRC THGGCNVKKQ
AthWRKY075 7 1.70e-22 LDDGYR WRKYGQKAVKNNKFPRSYYRC TYGGCNVKKQ
BnaWRKY266 7 2.02e-22 VNDGCQ WRKYGQKMAKGNPCPRAYYRC TMAVGCPVRK
BnaWRKY262 6 2.02e-22 SDGCQ WRKYGQKMAKGNPCPRAYYRC TMAVGCPVRK
BnaWRKY260 6 2.02e-22 DDGYK WRKYGQKSIKNSPNPRSYFKC TNSICNAKKQ
BnaWRKY259 6 2.02e-22 SDGCQ WRKYGQKMAKGNPCPRAYYRC TMATGCPVRK
BnaWRKY203 5 2.02e-22 DDYS WRKYGQKPIKGSPYPRGYYKC SSMRGCPARK
BnaWRKY201 6 2.02e-22 TDGCQ WRKYGQKMAKGNPCPRAYYRC TMAGGCPVRK
BnaWRKY193 5 2.02e-22 DDYS WRKYGQKPIKGSPYPRGYYKC SSMRGCPARK
BnaWRKY167 5 2.02e-22 DDYS WRKYGQKPIKGSPYPRGYYKC SSIRGCPARK
BnaWRKY149N 6 2.02e-22 EDGYN WRKYGQKQVKGSENPRSYFRC TYPNCVTKKK
BnaWRKY143 6 2.02e-22 TDGCQ WRKYGQKMAKGNPCPRAYYRC TMAGGCPVRK
BnaWRKY130N 6 2.02e-22 EDGYN WRKYGQKQVKGSENPRSYFRC TYPNCLTKKK
BnaWRKY114 6 2.02e-22 SDGCQ WRKYGQKMAKGNPCPRAYYRC TMAVGCPVRK
BnaWRKY112 6 2.02e-22 DDGYK WRKYGQKSIKNSPNPRSYFKC TNSICNAKKQ
BnaWRKY111 6 2.02e-22 SDGCQ WRKYGQKMAKGNPCPRAYYRC TMATGCPVRK
BnaWRKY106 7 2.02e-22 VNDGCQ WRKYGQKMAKGNPCPRAYYRC TMAVGCPVRK
BnaWRKY071 5 2.02e-22 DDYS WRKYGQKPIKGSPYPRGYYKC SSMRGCPARK
BnaWRKY060 5 2.02e-22 DDYS WRKYGQKPIKGSPYPRGYYKC SSMRGCPARK
BnaWRKY050 6 2.02e-22 SDGCQ WRKYGQKMAKGNPCPRAYYRC TMITGCPVRK
BnaWRKY030 5 2.02e-22 DDYS WRKYGQKPIKGSPYPRGYYKC SSIRGCPARK
AthWRKY047 7 2.02e-22 VNDGCQ WRKYGQKMAKGNPCPRAYYRC TMAVGCPVRK
AthWRKY042 6 2.02e-22 SDGCQ WRKYGQKMAKGNPCPRAYYRC TMAVGCPVRK
AthWRKY031 6 2.02e-22 SDGCQ WRKYGQKMAKGNPCPRAYYRC TMAGGCPVRK
AthWRKY021 5 2.02e-22 DDYS WRKYGQKPIKGSPYPRGYYKC SSMRGCPARK
AthWRKY006 6 2.02e-22 SDGCQ WRKYGQKMAKGNPCPRAYYRC TMATGCPVRK
BnaWRKY283N 6 2.35e-22 EDGYN WRKYGQKQVKGSENPRSYYKC TYPSCPTKKK
BnaWRKY191N 6 2.35e-22 EDGYN WRKYGQKQVKGSENPRSYYKC TFPNCPTKKK
BnaWRKY169N 6 2.35e-22 EDGYN WRKYGQKQVKGSENPRSYYKC TFPSCPTKKK
BnaWRKY152 6 2.35e-22 SDMWA WRKYGQKPIKGSPYPRNYYRC SSSKGCLARK
BnaWRKY075N 6 2.35e-22 EDGYN WRKYGQKQVKGSENPRSYYKC TFPNCPTKKK
BnaWRKY062N 6 2.35e-22 EDGYN WRKYGQKQVKGSENPRSYYKC TFPSCPTKKK
BnaWRKY033N 6 2.35e-22 EDGYN WRKYGQKQVKGSENPRSYYKC TFPSCPTKKK
BnaWRKY012 6 2.35e-22 SDMWA WRKYGQKPIKGSPYPRNYYRC SSSKGCLARK
AthWRKY033N 6 2.35e-22 EDGYN WRKYGQKQVKGSENPRSYYKC TFPNCPTKKK
AthWRKY027 6 2.35e-22 SDLWA WRKYGQKPIKGSPYPRNYYRC SSSKGCLARK
BnaWRKY174 6 2.78e-22 SDGCH WRKYGQKMAKGNPCPRAYFRC TMAVGCPVRK
BnaWRKY038 6 2.78e-22 SDGCH WRKYGQKMAKGNPCPRAYFRC TMAVGCPVRK
BnaWRKY284C 7 3.26e-22 LDDGYR WRKYGQKVVRGNPNPRSYYKC TATGCPVRKH
BnaWRKY247C 7 3.26e-22 LDDGYR WRKYGQKVVRGNPNPRSYYKC TAPGCPVRKH
BnaWRKY239C 7 3.26e-22 LDDGYR WRKYGQKVVRGNPNPRSYYKC TAPGCPVRKH
BnaWRKY163 7 3.26e-22 LDDGYR WRKYGQKAVKNNTFPRSYYRC TYAGCNVKKQ
BnaWRKY148C 7 3.26e-22 LDDGYR WRKYGQKVVRGNPNPRSYYKC TAPGCPVRKH
BnaWRKY100C 7 3.26e-22 LDDGYR WRKYGQKVVRGNPNPRSYYKC TAPGCPVRKH
BnaWRKY047C 7 3.26e-22 LDDGYK WRKYGQKVVRGNPNPRSYYKC TAPGCPVRKH
BnaWRKY026 7 3.26e-22 LDDGYR WRKYGQKAVKNNTFPRSYYRC TYAGCNVKKQ
BnaWRKY008C 7 3.26e-22 LDDGYR WRKYGQKVVRGNPNPRSYYKC TAPGCPVRKH
AthWRKY026N 6 3.26e-22 DDGYN WRKYGQKQVKGSENPRSYFKC TYPNCLTKKK
AthWRKY020C 7 3.26e-22 LDDGYR WRKYGQKVVRGNPNPRSYYKC TAHGCPVRKH
BnaWRKY268 7 4.40e-22 MNDGCQ WRKYGQKVAKGNPCPRAYYRC TVAPGCPVRR
BnaWRKY171 6 4.40e-22 EDIYA WRKYGQKQILNSKFPRSYFRC THKPTQGCNA
BnaWRKY035 6 4.40e-22 EDIYA WRKYGQKQILNSKFPRSYFRC THKPTQGCNA
BnaWRKY284N 6 5.14e-22 DDGYN WRKYGQKHVKGSEFPRSYYKC THPNCEVKKV
BnaWRKY247N 6 5.14e-22 DDGYN WRKYGQKHVKGSEFPRSYYKC THPNCEVKKL
BnaWRKY239N 6 5.14e-22 DDGYN WRKYGQKHVKGSEFPRSYYKC THPNCEAKKL
BnaWRKY229N 6 5.14e-22 DDGYN WRKYGQKQVKGSDFPRSYYKC THPACPVKKK
BnaWRKY221 6 5.14e-22 EDGYR WRKYGQKAVKNSSFPRSYYRC TNSRCTVKKR
BnaWRKY158N 6 5.14e-22 DDGYN WRKYGQKQVKGSDFPRSYYKC THGACPVKKK
BnaWRKY148N 6 5.14e-22 DDGYN WRKYGQKHVKGSEFPRSYYKC THPNCEVKKL
BnaWRKY100N 6 5.14e-22 DDGYN WRKYGQKHVKGSEFPRSYYKC THPNCEVKKL
BnaWRKY090 6 5.14e-22 EDGYR WRKYGQKAVKNSSFPRSYYRC TNSRCTVKKR
BnaWRKY083N 6 5.14e-22 DDGYN WRKYGQKQVKGSDFPRSYYKC THPACPVKKK
BnaWRKY047N 6 5.14e-22 DDGYN WRKYGQKHVKGSEFPRSYYKC THPNCEVKKL
BnaWRKY025N 6 5.14e-22 DDGYN WRKYGQKQVKGSDFPRSYYKC TNPACPVKKK
BnaWRKY008N 6 5.14e-22 DDGYN WRKYGQKHVKGSEFPRSYYKC THPNCEVKKL
AthWRKY020N 6 5.14e-22 DDGYN WRKYGQKHVKGSEFPRSYYKC THPNCEVKKL
AthWRKY003N 6 5.14e-22 DDGYN WRKYGQKQVKGSDFPRSYYKC THPACPVKKK
BnaWRKY282N 6 5.96e-22 DDGYN WRKYGQKLVKGSEYPRSYYKC THPNCEVKKK
BnaWRKY265N 6 5.96e-22 EDGYN WRKYGQKLVKGSEYPRSYYKC TNPNCPVKKK
BnaWRKY212 6 5.96e-22 EDGYR WRKYGQKAVKDSPYPRSYYRC TTQKCNVKKR
BnaWRKY165N 6 5.96e-22 EDGYN WRKYGQKLVKGSEYPRSYYKC TNPNCQLKKK
BnaWRKY147N 6 5.96e-22 DDGYN WRKYGQKLVKGSEYPRSYYKC THPNCEVKKK
BnaWRKY117 6 5.96e-22 EDGYR WRKYGQKAVKDSPYPRSYYRC TTQICNVKKR
BnaWRKY046N 6 5.96e-22 DDGYN WRKYGQKLVKGSEYPRSYYKC THPNCEVKKK
BnaWRKY028N 6 5.96e-22 EDGYN WRKYGQKLVKGSEYPRSYYKC TNPNCQVKKK
BnaWRKY007N 6 5.96e-22 DDGYN WRKYGQKLVKGSEYPRSYYKC THPNCEVKKK
AthWRKY034N 6 5.96e-22 DDGYN WRKYGQKLVKGSEYPRSYYKC THPNCEAKKK
AthWRKY002N 6 5.96e-22 EDGYN WRKYGQKLVKGSEYPRSYYKC TNPNCQVKKK
BnaWRKY205 6 6.86e-22 ADGYK WRKYGQKVVKNSLHPRSYYRC THNNCRVKKR
BnaWRKY172 7 6.86e-22 LDDGYK WRKYGQKVVKNSLHPRSYYRC THNNCRVKKR
BnaWRKY065 7 6.86e-22 LDDGYK WRKYGQKVVKNSLHPRSYYRC THNNCRVKKR
BnaWRKY036 7 6.86e-22 LDDGYK WRKYGQKVVKNSLHPRSYYRC THNNCRVKKR
AthWRKY044N 5 6.86e-22 DGYN WRKYGQKQVKGSECPRSYYKC THPKCPVKKK
AthWRKY012 7 6.86e-22 LDDGYK WRKYGQKVVKNSLHPRSYYRC THNNCRVKKR
BnaWRKY278 7 7.96e-22 MNDGCQ WRKYGQKIAKGNPCPRAYYRC TVAPGCPVRK
BnaWRKY253 7 7.96e-22 MNDGCQ WRKYGQKIAKGNPCPRAYYRC TIAPSCPVRK
BnaWRKY248 7 7.96e-22 MNDGCQ WRKYGQKIAKGNPCPRAYYRC TIAPSCPVRK
BnaWRKY210 7 7.96e-22 MNDGCQ WRKYGQKIAKGNPCPRAYYRC TVAPGCPVRK
BnaWRKY202C 5 7.96e-22 DGFR WRKYGQKVVKGNTNPRSYYKC TYQGCGVRKQ
BnaWRKY194 5 7.96e-22 DGFR WRKYGQKVVKGNTNPRSYYKC TYQGCGVWKQ
BnaWRKY166C 6 7.96e-22 VDGFR WRKYGQKVVKGNTNPRSYYKC TFQGCGVRKQ
BnaWRKY164 7 7.96e-22 MNDGCQ WRKYGQKIAKGNPCPRAYYRC TVAPGCPVRK
BnaWRKY127 7 7.96e-22 MNDGCQ WRKYGQKIAKGNPCPRAYYRC TVAPGCPVRK
BnaWRKY126 7 7.96e-22 MNDGCQ WRKYGQKIAKGNPCPRAYYRC TVAPGCPVRT
BnaWRKY120 7 7.96e-22 MNDGCQ WRKYGQKIAKGNPCPRAYYRC TIAPSCPVRK
BnaWRKY115 7 7.96e-22 MNDGCQ WRKYGQKIAKGNPCPRAYYRC TIAPSCPVXX
BnaWRKY102 7 7.96e-22 MNDGCQ WRKYGQKIAKGNPCPRAYYRC TIAPSCPVRK
BnaWRKY077 7 7.96e-22 MNDGCQ WRKYGQKIAKGNPCPRAYYRC TIAPSCPVXX
BnaWRKY072C 5 7.96e-22 DGFR WRKYGQKVVKGNTNPRSYYKC TYQGCGVRKQ
BnaWRKY059C 5 7.96e-22 DGFR WRKYGQKVVKGNTNPRSYYKC TYQGCGVRKQ
BnaWRKY027 7 7.96e-22 MNDGCQ WRKYGQKIAKGNPCPRAYYRC TVAPGCPVRK
BnaWRKY010 7 7.96e-22 MNDGCQ WRKYGQKIAKGNPCPRAYYRC TVAPGCPVRK
AthWRKY072 7 7.96e-22 MNDGCQ WRKYGQKIAKGNPCPRAYYRC TVAPGCPVRK
AthWRKY068 7 7.96e-22 LDDGYK WRKYGQKPVKDSPFPRNYYRC TTTWCDVKKR
AthWRKY061 7 7.96e-22 MNDGCQ WRKYGQKIAKGNPCPRAYYRC TIAASCPVRK
AthWRKY025C 5 7.96e-22 DGFR WRKYGQKVVKGNTNPRSYYKC TFQGCGVKKQ
BnaWRKY285 6 9.19e-22 DDNHT WRKYGQKEILGSKFPRAYYRC THQKLYNCPA
BnaWRKY204 6 9.19e-22 EDIYA WRKYGQKEILNSKFPRSYFRC THKPTQGCKA
BnaWRKY189 6 9.19e-22 EDKYA WRKYGQKEILNSKFPRSYFRC THKQTRGCKA
BnaWRKY069 6 9.19e-22 EDKYA WRKYGQKEILNSKFPRSYFRC THKPTRGCKA
BnaWRKY064 6 9.19e-22 EDIYA WRKYGQKEILNSKFPRSYFRC THKPTQGCKA
BnaWRKY063 6 9.19e-22 DDNHT WRKYGQKEILGSKFPRAYYRC THQKLYNCPA
BnaWRKY053 6 9.19e-22 DDNHT WRKYGQKEILGSKFPRAYYRC THEKVYKCPA
BnaWRKY286 7 1.23e-21 LDDGYK WRKYGQKIVKNSLHPRSYYRC THNNCRVKKR
BnaWRKY190 7 1.23e-21 LDDGYK WRKYGQKIVKNSLHPRSYYRC THNNCRVKKR
BnaWRKY207 6 1.42e-21 DDNHT WRKYGQKDILGSKFPRAYYRC THEKLYKCPA
AthWRKY016 6 1.42e-21 SDLWV WRKYGQKPIKSSPYPRSYYRC ASSKGCFARK
BnaWRKY142 6 1.63e-21 EDGYR WRKYGQKAVKNSIYPRSYYRC TTQRCNVKKR
BnaWRKY003 6 1.63e-21 EDGYR WRKYGQKAVKNSIYPRSYYRC TTQRCNVKKR
BnaWRKY258 7 2.14e-21 LDDGYR WRKYGQKSVKNNAHPRSYYRC TYHTCNVKKQ
BnaWRKY110 7 2.14e-21 LDDGYR WRKYGQKSVKNNAHPRSYYRC TYHTCNVKKQ
BnaWRKY109 7 2.14e-21 LDDGYR WRKYGQKSVKNNAHPRSYYRC TYHTCNVKKQ
AthWRKY056 7 2.14e-21 LDDGYR WRKYGQKSVKNNAHPRSYYRC TYHTCNVKKQ
BnaWRKY222 7 2.44e-21 MNDGCQ WRKYGQKTAKGNPCPRAYYRC TVAPGCPVRK
BnaWRKY153 7 2.44e-21 MNDGCQ WRKYGQKTAKGNPCPRAYYRC TVAPGCPVRK
BnaWRKY091 7 2.44e-21 MNDGCQ WRKYGQKTAKGNPCPRAYYRC TVAPGCPVRK
BnaWRKY013 7 2.44e-21 MNDGCQ WRKYGQKTAKGNPCPRAYYRC TVAPGCPVRK
AthWRKY009 7 2.44e-21 MNDGCQ WRKYGQKTAKGNPCPRAYYRC TVAPGCPVRK
BnaWRKY219 6 3.17e-21 EDTFS WRKYGQKQILNAKFPRSYFRC THKYTQGCKA
AthWRKY043 7 3.17e-21 LDDGYR WRKYGQKSVKNSLYPRSYYRC TQHMCNVKKQ
BnaWRKY237 6 4.07e-21 DDVYS WRKYGQKDILGAKFPRSYYRC THRSTQNCWA
BnaWRKY145 6 4.07e-21 DDVYS WRKYGQKDILGAKFPRSYYRC THRSTQNCWA
BnaWRKY044 6 4.07e-21 DDVYS WRKYGQKDILGAKFPRSYYRC THRSTQNCWA
BnaWRKY005 6 4.07e-21 DDVYS WRKYGQKDILGAKFPRSYYRC THRSTQNCWA
AthWRKY053 6 4.07e-21 DDVFS WRKYGQKDILGAKFPRSYYRC THRSTQNCWA
AthWRKY041 6 4.07e-21 DDIFS WRKYGQKDILGAKFPRSYYRC TFRNTQYCWA
BnaWRKY215N 6 5.20e-21 DDGYN WRKYGQKPIKGCEYPRSYYRC THVNCPVKKK
BnaWRKY074N 6 5.20e-21 DDGYN WRKYGQKPIKGCEYPRSYYRC THVNCPVKKK
BnaWRKY249 6 5.87e-21 EDAFS WRKYGQKEILNAKFPRSYFRC THKFTQGCKA
BnaWRKY029C 6 5.87e-21 VDGFR WRKYGQKVVKGNTNPRNYYKC TFQGCGVRKQ
AthWRKY070 6 5.87e-21 EDAFS WRKYGQKEILNAKFPRSYFRC THKYTQGCKA
BnaWRKY175N 6 7.44e-21 DDGYN WRKYGQKPIKGCEYPRSYYKC THVNCPVKKK
BnaWRKY039N 6 7.44e-21 DDGYN WRKYGQKPIKGCEYPRSYYKC THVNCPVKKK
AthWRKY058N 6 7.44e-21 DDGYN WRKYGQKPIKGCEYPRSYYKC THVNCPVKKK
AthWRKY055 6 7.44e-21 DDNHT WRKYGQKEILGSRFPRAYYRC THQKLYNCPA
BnaWRKY118 7 8.37e-21 LDDAFS WRKYGQKEILNAIFPRSYFRC THKFTQGCKA
BnaWRKY255 7 1.05e-20 LDDGFK WRKYGKKMVKNSPNPRNYYKC SADGCPVKKR
BnaWRKY177N 7 1.05e-20 MEDGYN WRKYGQKLVKGNEFVRSYYRC THPNCKAKKQ
BnaWRKY088 6 1.05e-20 EDTFS WRKYGQKQILNTKFPRSYFRC THKYTQGCKA
BnaWRKY081 7 1.05e-20 LDDGFK WRKYGKKMVKNSPNPRNYYKC SADGCPVKKR
BnaWRKY078 7 1.05e-20 LDDGFK WRKYGKKMVKNSPNPRNYYKC STDGCPVKKR
BnaWRKY041N 7 1.05e-20 MEDGYN WRKYGQKLVKGNEFVRSYYRC THPNCKAKKQ
AthWRKY001N 7 1.05e-20 MEDGYN WRKYGQKLVKGNEFVRSYYRC THPNCKAKKQ
BnaWRKY168 6 1.18e-20 EDGFR WRKYGQKVVGGNAHPRSYYRC TSANCRARKH
BnaWRKY032 6 1.18e-20 EDGFR WRKYGQKVVGGNAHPRSYYRC TSANCRARKH
BnaWRKY031 6 1.18e-20 EDGFR WRKYGQKVVGGNAHPRSYYRC TSANCRARKH
BnaWRKY244 7 1.32e-20 LDDGFK WRKYGKKMVKNSPNPRNYFKC SADGCPVKKR
BnaWRKY161 7 1.32e-20 LDDGFK WRKYGKKMVKNSPHPRNYYKC AADACPVKKR
BnaWRKY022 7 1.32e-20 LDDGFK WRKYGKKMVKNSPHPRNYYKC AADACPVKKR
AthWRKY050 7 1.32e-20 LDDGFK WRKYGKKMVKNSPHPRNYYKC SVDGCPVKKR
BnaWRKY234 7 1.47e-20 LDDGFS WRKYGQKDILGAKFPRGYYRC TYRKSQGCEA
BnaWRKY218 6 1.47e-20 DDNYV WRKYGQKEILGSRYPRSYYRC NHQKVYKCPA
BnaWRKY184 6 1.47e-20 DDGFR WRKYGQKVVTGNANPRSYYRC TYTGCEVKKL
BnaWRKY080 7 1.47e-20 LDDGFS WRKYGQKDILGAKFPRGYYRC TYRKSQRCEA
AthWRKY044C 6 1.47e-20 EDGFR WRKYGQKVVGGNAYPRSYYRC TSANCRARKH
AthWRKY030 7 1.47e-20 LDDGFS WRKYGQKDILGAKFPRGYYRC TYRKSQGCEA
BnaWRKY279 6 1.65e-20 DDVFS WRKYGQKDILGAKYPRSYYRC TFRNTQNCWA
BnaWRKY202N 6 1.65e-20 NDGYG WRKYGQKQVKKSENPRSYFKC TYPNCVSKKI
BnaWRKY192C 6 1.65e-20 EDGFK WRKYGQKAVGGNAYPRSYYRC TSVNCRARKR
BnaWRKY072N 6 1.65e-20 NDGYG WRKYGQKQVKKSENPRSYFKC TYPNCVSKKI
BnaWRKY070C 6 1.65e-20 GDGFK WRKYGQKAVGGNAYPRSYYRC TSVNCRARKR
BnaWRKY059N 6 1.65e-20 NDGYG WRKYGQKQVKKSENPRSYFKC TYPNCVSKKI
BnaWRKY029N 6 1.65e-20 NDGYG WRKYGQKQVKKSENPRSYFKC TYPNCVSKKI
BnaWRKY018 6 1.65e-20 EDVFS WRKYGQKDILGAKYPRSYYRC TFRNTQNCWA
AthWRKY025N 6 1.65e-20 NDGYG WRKYGQKQVKKSENPRSYFKC TYPDCVSKKI
AthWRKY052 5 1.84e-20 DLWT WRKYGQKDILGSRFPRGYYRC AYKFTHGCKA
BnaWRKY269 7 2.55e-20 LDDGYR WRKYGQKSVKNNGHPRSYYRC TYHTCNVKKQ
BnaWRKY055 7 2.55e-20 LDDGYR WRKYGQKSVKNNGHPRSYYRC TYHTCNVKKQ
AthWRKY046 6 2.55e-20 DDGHC WRKYGQKEIHGSKNPRAYYRC THRFTQDCLA
AthWRKY054 6 2.84e-20 EDRYA WRKYGQKEILNTTFPRSYFRC THKPTQGCKA
BnaWRKY243 7 3.16e-20 LDDGYR WRKYGQKVVKNTQHPRSYYRC TQEKCRVKKR
BnaWRKY179 7 3.16e-20 LDDGYR WRKYGQKVVKNTQHPRSYYRC TQEKCRVKKR
BnaWRKY138 7 3.16e-20 LDDGYR WRKYGQKVVKNTQHPRSYYRC TQEKCRVKKR
BnaWRKY085 7 3.16e-20 LDDGYR WRKYGQKVVKNTQHPRSYYRC TQEKCSVKKR
BnaWRKY002 7 3.16e-20 LDDGYR WRKYGQKVVKNTQHPRSYYRC TQNKCRVKKR
AthWRKY013 7 3.16e-20 LDDGYR WRKYGQKVVKNTQHPRSYYRC TQDKCRVKKR
BnaWRKY170 6 3.52e-20 DDNHT WRKYGQKEILHSKFPRAYYRC THQKLYNCPA
BnaWRKY166N 6 3.52e-20 NDGYG WRKYGQKQVKKSKNPRSYFKC TYPNCVSKKI
BnaWRKY034 6 3.52e-20 DDSHT WRKYGQKEILHSKFPRAYYRC THQKLYNCPA
BnaWRKY192N 5 3.91e-20 DGYN WRKYGQKQVKGSDSPRGYYKC THPKCPVKKR
AthWRKY024 7 4.34e-20 LDDGYR WRKYGQKSVKHNAHPRSYYRC TYHTCNVKKQ
BnaWRKY196 7 5.90e-20 LDDGHC WRKYGQKDIHGSKNPRGYYRC THRFTRGCLA
BnaWRKY051 7 5.90e-20 LDDGHC WRKYGQKDIHGSKNPRGYYRC THKFTRGCLA
BnaWRKY188 6 7.22e-20 DDGYC WRKYGQKEIHGSINPRGYFRC THRFTQNCLA
BnaWRKY068 6 7.22e-20 DDGYC WRKYGQKEIHGSINPRGYFRC THRFTQNCLA
BnaWRKY281 6 9.72e-20 NDGCQ WRKYGQKTAKTNPLPRAYYRC SMSSNCPVRK
BnaWRKY224 6 9.72e-20 NDGCQ WRKYGQKTAKANPLPRAYYRC SMSSNCPVRK
BnaWRKY094 6 9.72e-20 NDGCQ WRKYGQKTAKANPLPRAYYRC SMSSNCPVRK
BnaWRKY024 6 9.72e-20 NDGCQ WRKYGQKTAKTNPLPRAYYRC SMSSNCPVRK
AthWRKY036 6 9.72e-20 NDGCQ WRKYGQKTAKTNPLPRAYYRC SMSSNCPVRK
BnaWRKY220 7 1.07e-19 VKDGYQ WRKYGQKVTRNNPSPRAYFKC ACAPSCSVKK
BnaWRKY173 6 1.07e-19 DDGYC WRKYGQKEIHGSSNPRGYFRC THRFTKKCPA
BnaWRKY037 6 1.07e-19 DDGYC WRKYGQKEIHGSSNPRGYFRC THRFTQKCPA
BnaWRKY273 7 1.18e-19 LDDGYR WKKYGQKSVKNNAHPRSYYRC TYHTCNVKKQ
BnaWRKY054 6 1.18e-19 EDAFS WRKYGKKEILNAKFPRSYFRC THKYTQGCKA
AthWRKY062 6 1.30e-19 HDGFL WRKYGQKQIKESEYQRSYYKC AYTKDQNCEA
BnaWRKY256 7 1.90e-19 LDDGFS WRKYGQKDILGAKFPRGYHRC TYRKAQGCEA
BnaWRKY107 7 1.90e-19 LDDGFS WRKYGQKDILGAKFPRGYHRC TYRKSKGCEA
BnaWRKY263 6 2.29e-19 NDGFL WRKYGQKSIKNSKYERSYYRC SYHIDHDCGA
BnaWRKY242 7 3.02e-19 VKDGYQ WRKYGQKVTRDNPSPRAYFRC SFAPSCPVKK
BnaWRKY181 7 3.02e-19 VKDGYQ WRKYGQKVTRDNPSPRAYFRC SFAPSCPVKK
BnaWRKY140 7 3.02e-19 VKDGYQ WRKYGQKVTRDNPSPRAYFRC SFAPSCPVKK
BnaWRKY135 7 3.02e-19 VKDGYQ WRKYGQKVTRDNPSPRAYFRC SFAPSCPVKK
BnaWRKY001 7 3.02e-19 VKDGYQ WRKYGQKVTRDNPSPRAYFRC SFAPSCPVKK
AthWRKY018 7 3.02e-19 VKDGFQ WRKYGQKVTRDNPSPRAYFRC SFAPSCPVKK
BnaWRKY277 6 3.62e-19 HDGFL WRKYGQKQIKESDHQRSYYKC AYTSDQKCEA
BnaWRKY151 5 3.62e-19 DGFL WRKYGQKTIKQSKHQRSYYRC SYNIDHACGA
BnaWRKY137 5 3.62e-19 DGFL WRKYGQKTIKQSKHQRSYYRC SYNIDYACGA
BnaWRKY116 6 3.62e-19 HDGFL WRKYGQKQIKESDHQRSYYKC AYTNDQKCEA
BnaWRKY011 5 3.62e-19 DGFL WRKYGQKTIKQSKHQRSYYRC SYNIDHACGA
BnaWRKY225C 7 3.97e-19 VKDGYQ WRKYGQKVTRDNPSPRAYFKC ACAPSCSVKK
BnaWRKY155C 7 3.97e-19 VKDGYQ WRKYGQKVTRDNPSPRAYFKC ACAPSCSVKK
BnaWRKY132C 7 3.97e-19 VKDGYQ WRKYGQKVTRDNPSPRAYFKC ACAPSCSVKK
BnaWRKY095C 7 3.97e-19 VKDGYQ WRKYGQKVTRDNPSPRAYFKC ACAPSCAVKK
BnaWRKY089 7 3.97e-19 VKDGYQ WRKYGQKVTRDNPSPRAYFKC ACAPSCSVKK
AthWRKY040C 7 3.97e-19 VKDGYQ WRKYGQKVTRDNPSPRAYFKC ACAPSCSVKK
AthWRKY060 7 4.34e-19 VKDGYQ WRKYGQKITRDNPSPRAYFRC SFSPSCLVKK
AthWRKY064 6 5.66e-19 DDGFT WRKYGQKTIKTSPYQRCYYRC TYAKDQNCNA
BnaWRKY270 7 8.04e-19 LDDGFK WRKYGKKPIRGSPFPRHYHKC SNPNCIVKKK
BnaWRKY252 7 8.04e-19 LDDGYK WRKYGKKPIRGNPFPRHYHKC SNPNCIVKKK
BnaWRKY124 7 8.04e-19 LDDGYK WRKYGKKPIRGNPFPRHYHKC SNPNCIVKKK
BnaWRKY056 7 8.04e-19 LDDGFK WRKYGKKPIRGSPFPRHYHKC SNANCIVKKK
BnaWRKY185 6 8.77e-19 DDGFR WRKYGQKVVTGNANPRSDYRC TYTGCEVKKL
BnaWRKY129 6 8.77e-19 HDGFL WRKYGQKQIKESNHQRSYYKC AYTKDQNCEA
BnaWRKY275 7 1.04e-18 LDDGYS WKKYGQKLIRGNPNARSYYKC TFSGCDVKKH
AthWRKY066 5 1.04e-18 DGFI WRKYGQKTIKTSPHQRWYYRC AYAKDQNCDA
BnaWRKY280 6 1.23e-18 EDAFS WRKYGKKEILNAKFPRFYFRC THKYTQGCKA
AthWRKY038 5 1.46e-18 DGYL WRKYGQKSIKKSNHQRSYYRC SYNKDHNCEA
BnaWRKY070N 5 2.41e-18 DGYN WRKYGHKQVKGSDSPRGYYKC THPKCPVKKR
AthWRKY063 7 2.61e-18 LDDGFT WRKYGQKTIKTSLYQRCYYRC AYAKDQNCYA
AthWRKY059 7 2.83e-18 LDDGYK WRKYGKKPITGSPFPRHYHKC SSPDCNVKKK
BnaWRKY186 6 3.33e-18 DDGYQ WRKYGRKIVNGNSNPRSYYKC TYGGCNVKKH
BnaWRKY104 6 3.33e-18 DDGYQ WRKYGRKIVNGNSNPRSYYKC TYGGCNVKKH
AthWRKY019N 7 3.33e-18 VNDGYN WQKYGQKKVKGSKFPLSYYKC TYLGCPSKRK
AthWRKY067 6 4.97e-18 NDGFT WRKYGQKTIKASAHKRCYYRC TYAKDQNCNA
BnaWRKY257 7 6.29e-18 MDDGYK WRKYGKKSVKNNINKRNYYKC SSEGCMVKKR
BnaWRKY108 7 6.29e-18 MDDGYK WRKYGKKSVKNNINKRNYYKC SSEGCMVKKR
AthWRKY051 7 6.29e-18 MDDGFK WRKYGKKSVKNNINKRNYYKC SSEGCSVKKR
BnaWRKY178 7 6.81e-18 MDDGYK WRKYGKKSVKNNTNKRNYYKC SNEGCTVKKR
BnaWRKY162 7 6.81e-18 MDDGYK WRKYGKKSVKNNTNKRNYYKC SSEGCMVKKR
BnaWRKY079 7 6.81e-18 MDDGYK WRKYGKKSVKNNTNKRNYYKC SNEGCTVKKR
BnaWRKY023 7 6.81e-18 MDDGYK WRKYGKKSVKNNTNKRNYYKC SSEGCMVKKR
BnaWRKY154 6 1.00e-17 NDGFS WRKYGQKKIKTSSHQRCYYRC AYAKDRNCNA
BnaWRKY136 6 1.00e-17 NDGFS WRKYGQKKIKTSSHQRCYYRC AYAKDRNCNA
BnaWRKY016 7 1.00e-17 LNDGFS WRKYGQKKIKASSHQRCYYRC AYAKDRNCNA
BnaWRKY015 7 1.00e-17 LNDGFS WRKYGQKKIKASSHQRCYYRC AYAKDRNCNA
BnaWRKY240N 6 2.67e-17 RDGYN WRKYGQKQVKSPKGSRSYYRC TYSDCCAKKX
BnaWRKY099N 6 2.67e-17 RDGYH WRKYGQKQVKSPKGSRSYYRC TYSDCCAKKX
BnaWRKY048N 6 2.67e-17 RDGYN WRKYGQKQVKSPKGSRSYYRC TYSECCAKKX
AthWRKY032N 6 2.67e-17 RDGYN WRKYGQKQVKSPKGSRSYYRC TYTECCAKKX
BnaWRKY287 7 2.40e-16 LDDGYS WKNYGQKLIRGNPNARLYYKC TFSGCDVKKH
BnaWRKY183N 6 6.56e-16 RDGYH WRKYGQKRVKSPRGSRSYYRC TYSDCCAKKX
BnaWRKY276 7 3.48e-15 LDDGYS WKKYGQRLIMGNQNTRFYYKC TFAGCDVKKH
BnaWRKY233C 7 4.68e-12 LDDGYR WRKYGQKVLLQXXXXLVVYKC TTPGCPVRKH
--------------------------------------------------------------------------------
--------------------------------------------------------------------------------
Motif 1 block diagrams
--------------------------------------------------------------------------------
SEQUENCE NAME POSITION P-VALUE MOTIF DIAGRAM
------------- ---------------- -------------
BnaWRKY272 2.6e-24 5_[1]_32
BnaWRKY223 2.6e-24 5_[1]_32
BnaWRKY206 2.6e-24 5_[1]_32
BnaWRKY187 2.6e-24 5_[1]_31
BnaWRKY093 2.6e-24 5_[1]_32
BnaWRKY067 2.6e-24 5_[1]_31
BnaWRKY066 2.6e-24 5_[1]_32
AthWRKY057 2.6e-24 5_[1]_32
AthWRKY023 2.6e-24 5_[1]_31
BnaWRKY014 4.5e-24 5_[1]_32
BnaWRKY200 6.3e-24 6_[1]_32
AthWRKY045 6.3e-24 6_[1]_32
BnaWRKY226 8.3e-24 5_[1]_33
BnaWRKY213 8.3e-24 5_[1]_33
BnaWRKY195 8.3e-24 5_[1]_11
BnaWRKY086 8.3e-24 5_[1]_33
AthWRKY014 8.3e-24 5_[1]_33
BnaWRKY236 1.1e-23 4_[1]_33
BnaWRKY180 1.1e-23 5_[1]_33
BnaWRKY144 1.1e-23 5_[1]_33
BnaWRKY097 1.1e-23 5_[1]_33
BnaWRKY043 1.1e-23 5_[1]_33
BnaWRKY004 1.1e-23 5_[1]_33
AthWRKY029 1.1e-23 5_[1]_33
BnaWRKY283C 1.5e-23 6_[1]_32
BnaWRKY282C 1.5e-23 5_[1]_32
BnaWRKY265C 1.5e-23 6_[1]_32
BnaWRKY217 1.5e-23 5_[1]_32
BnaWRKY191C 1.5e-23 6_[1]_32
BnaWRKY169C 1.5e-23 6_[1]_32
BnaWRKY165C 1.5e-23 5_[1]_32
BnaWRKY149C 1.5e-23 6_[1]_32
BnaWRKY147C 1.5e-23 5_[1]_32
BnaWRKY130C 1.5e-23 6_[1]_32
BnaWRKY125 1.5e-23 6_[1]_32
BnaWRKY075C 1.5e-23 6_[1]_32
BnaWRKY073 1.5e-23 5_[1]_32
BnaWRKY062C 1.5e-23 6_[1]_32
BnaWRKY046C 1.5e-23 5_[1]_32
BnaWRKY033C 1.5e-23 6_[1]_32
BnaWRKY028C 1.5e-23 6_[1]_32
BnaWRKY007C 1.5e-23 5_[1]_32
AthWRKY034C 1.5e-23 6_[1]_31
AthWRKY033C 1.5e-23 6_[1]_32
AthWRKY026C 1.5e-23 6_[1]_32
AthWRKY002C 1.5e-23 6_[1]_32
BnaWRKY215C 2.6e-23 6_[1]_32
BnaWRKY175C 2.6e-23 6_[1]_32
BnaWRKY074C 2.6e-23 6_[1]_32
BnaWRKY039C 2.6e-23 6_[1]_32
AthWRKY058C 2.6e-23 6_[1]_32
AthWRKY010 2.6e-23 5_[1]_32
BnaWRKY254C 4e-23 6_[1]_32
BnaWRKY229C 4e-23 6_[1]_32
BnaWRKY216 4e-23 5_[1]_32
BnaWRKY208C 4e-23 6_[1]_32
BnaWRKY158C 4e-23 6_[1]_32
BnaWRKY133 4e-23 5_[1]_32
BnaWRKY121C 4e-23 6_[1]_32
BnaWRKY083C 4e-23 6_[1]_32
BnaWRKY076C 4e-23 6_[1]_32
BnaWRKY025C 4e-23 6_[1]_32
AthWRKY004C 4e-23 6_[1]_32
AthWRKY003C 4e-23 6_[1]_32
BnaWRKY274N 5.9e-23 5_[1]_32
BnaWRKY261 5.9e-23 5_[1]_32
BnaWRKY254N 5.9e-23 5_[1]_32
BnaWRKY246 5.9e-23 5_[1]_32
BnaWRKY235 5.9e-23 5_[1]_32
BnaWRKY231 5.9e-23 6_[1]_32
BnaWRKY228 5.9e-23 5_[1]_32
BnaWRKY227 5.9e-23 5_[1]_32
BnaWRKY208N 5.9e-23 5_[1]_32
BnaWRKY159 5.9e-23 6_[1]_32
BnaWRKY157 5.9e-23 5_[1]_32
BnaWRKY139 5.9e-23 6_[1]_32
BnaWRKY121N 5.9e-23 5_[1]_32
BnaWRKY113 5.9e-23 5_[1]_32
BnaWRKY103N 5.9e-23 5_[1]_32
BnaWRKY096 5.9e-23 5_[1]_32
BnaWRKY087 5.9e-23 5_[1]_32
BnaWRKY084 5.9e-23 5_[1]_32
BnaWRKY076N 5.9e-23 5_[1]_32
BnaWRKY020 5.9e-23 5_[1]_32
AthWRKY071 5.9e-23 5_[1]_32
AthWRKY048 5.9e-23 6_[1]_32
AthWRKY028 5.9e-23 5_[1]_32
AthWRKY008 5.9e-23 5_[1]_32
AthWRKY004N 5.9e-23 5_[1]_32
BnaWRKY240C 7.1e-23 5_[1]_32
BnaWRKY183C 7.1e-23 4_[1]_32
BnaWRKY099C 7.1e-23 4_[1]_32
BnaWRKY048C 7.1e-23 4_[1]_32
BnaWRKY274C 8.7e-23 6_[1]_32
BnaWRKY103C 8.7e-23 6_[1]_32
BnaWRKY251 1e-22 6_[1]_32
BnaWRKY119 1e-22 6_[1]_32
AthWRKY032C 1e-22 5_[1]_32
BnaWRKY271 1.2e-22 5_[1]_33
BnaWRKY267 1.2e-22 5_[1]_33
BnaWRKY250 1.2e-22 5_[1]_33
BnaWRKY211 1.2e-22 5_[1]_33
BnaWRKY197 1.2e-22 5_[1]_33
BnaWRKY177C 1.2e-22 6_[1]_32
BnaWRKY156 1.2e-22 5_[1]_33
BnaWRKY134 1.2e-22 5_[1]_33
BnaWRKY123 1.2e-22 5_[1]_33
BnaWRKY122 1.2e-22 5_[1]_33
BnaWRKY105 1.2e-22 5_[1]_33
BnaWRKY101 1.2e-22 5_[1]_33
BnaWRKY061 1.2e-22 5_[1]_33
BnaWRKY052 1.2e-22 5_[1]_33
BnaWRKY041C 1.2e-22 6_[1]_32
AthWRKY069N 1.2e-22 5_[1]_33
AthWRKY065 1.2e-22 5_[1]_33
AthWRKY035 1.2e-22 5_[1]_33
AthWRKY022 1.2e-22 5_[1]_33
AthWRKY001C 1.2e-22 6_[1]_32
BnaWRKY241 1.4e-22 4_[1]_33
BnaWRKY238 1.4e-22 5_[1]_33
BnaWRKY232 1.4e-22 4_[1]_33
BnaWRKY214 1.4e-22 4_[1]_33
BnaWRKY199 1.4e-22 5_[1]_34
BnaWRKY198 1.4e-22 4_[1]_33
BnaWRKY182 1.4e-22 4_[1]_33
BnaWRKY176 1.4e-22 4_[1]_33
BnaWRKY160 1.4e-22 4_[1]_33
BnaWRKY146 1.4e-22 5_[1]_33
BnaWRKY141 1.4e-22 4_[1]_33
BnaWRKY131 1.4e-22 4_[1]_33
BnaWRKY098 1.4e-22 4_[1]_33
BnaWRKY082 1.4e-22 4_[1]_33
BnaWRKY058 1.4e-22 4_[1]_34
BnaWRKY057 1.4e-22 4_[1]_33
BnaWRKY049 1.4e-22 4_[1]_33
BnaWRKY045 1.4e-22 5_[1]_33
BnaWRKY040 1.4e-22 4_[1]_33
BnaWRKY021 1.4e-22 4_[1]_33
BnaWRKY009 1.4e-22 4_[1]_33
AthWRKY074 1.4e-22 4_[1]_33
AthWRKY049 1.4e-22 5_[1]_31
AthWRKY039 1.4e-22 4_[1]_33
AthWRKY017 1.4e-22 4_[1]_33
AthWRKY015 1.4e-22 4_[1]_33
AthWRKY011 1.4e-22 4_[1]_33
AthWRKY007 1.4e-22 5_[1]_33
BnaWRKY264 1.7e-22 6_[1]_32
BnaWRKY128 1.7e-22 6_[1]_32
AthWRKY075 1.7e-22 6_[1]_32
BnaWRKY266 2e-22 6_[1]_33
BnaWRKY262 2e-22 5_[1]_33
BnaWRKY260 2e-22 5_[1]_31
BnaWRKY259 2e-22 5_[1]_33
BnaWRKY203 2e-22 4_[1]_34
BnaWRKY201 2e-22 5_[1]_33
BnaWRKY193 2e-22 4_[1]_34
BnaWRKY167 2e-22 4_[1]_34
BnaWRKY149N 2e-22 5_[1]_33
BnaWRKY143 2e-22 5_[1]_33
BnaWRKY130N 2e-22 5_[1]_33
BnaWRKY114 2e-22 5_[1]_33
BnaWRKY112 2e-22 5_[1]_31
BnaWRKY111 2e-22 5_[1]_33
BnaWRKY106 2e-22 6_[1]_33
BnaWRKY071 2e-22 4_[1]_34
BnaWRKY060 2e-22 4_[1]_34
BnaWRKY050 2e-22 5_[1]_33
BnaWRKY030 2e-22 4_[1]_34
AthWRKY047 2e-22 6_[1]_33
AthWRKY042 2e-22 5_[1]_33
AthWRKY031 2e-22 5_[1]_33
AthWRKY021 2e-22 4_[1]_34
AthWRKY006 2e-22 5_[1]_33
BnaWRKY283N 2.3e-22 5_[1]_33
BnaWRKY191N 2.3e-22 5_[1]_33
BnaWRKY169N 2.3e-22 5_[1]_33
BnaWRKY152 2.3e-22 5_[1]_33
BnaWRKY075N 2.3e-22 5_[1]_33
BnaWRKY062N 2.3e-22 5_[1]_33
BnaWRKY033N 2.3e-22 5_[1]_33
BnaWRKY012 2.3e-22 5_[1]_33
AthWRKY033N 2.3e-22 5_[1]_33
AthWRKY027 2.3e-22 5_[1]_33
BnaWRKY174 2.8e-22 5_[1]_33
BnaWRKY038 2.8e-22 5_[1]_33
BnaWRKY284C 3.3e-22 6_[1]_32
BnaWRKY247C 3.3e-22 6_[1]_32
BnaWRKY239C 3.3e-22 6_[1]_32
BnaWRKY163 3.3e-22 6_[1]_32
BnaWRKY148C 3.3e-22 6_[1]_32
BnaWRKY100C 3.3e-22 6_[1]_32
BnaWRKY047C 3.3e-22 6_[1]_32
BnaWRKY026 3.3e-22 6_[1]_32
BnaWRKY008C 3.3e-22 6_[1]_32
AthWRKY026N 3.3e-22 5_[1]_33
AthWRKY020C 3.3e-22 6_[1]_32
BnaWRKY268 4.4e-22 6_[1]_33
BnaWRKY171 4.4e-22 5_[1]_35
BnaWRKY035 4.4e-22 5_[1]_35
BnaWRKY284N 5.1e-22 5_[1]_33
BnaWRKY247N 5.1e-22 5_[1]_33
BnaWRKY239N 5.1e-22 5_[1]_33
BnaWRKY229N 5.1e-22 5_[1]_32
BnaWRKY221 5.1e-22 5_[1]_32
BnaWRKY158N 5.1e-22 5_[1]_32
BnaWRKY148N 5.1e-22 5_[1]_33
BnaWRKY100N 5.1e-22 5_[1]_33
BnaWRKY090 5.1e-22 5_[1]_32
BnaWRKY083N 5.1e-22 5_[1]_32
BnaWRKY047N 5.1e-22 5_[1]_33
BnaWRKY025N 5.1e-22 5_[1]_32
BnaWRKY008N 5.1e-22 5_[1]_33
AthWRKY020N 5.1e-22 5_[1]_33
AthWRKY003N 5.1e-22 5_[1]_32
BnaWRKY282N 6e-22 5_[1]_32
BnaWRKY265N 6e-22 5_[1]_33
BnaWRKY212 6e-22 5_[1]_32
BnaWRKY165N 6e-22 5_[1]_33
BnaWRKY147N 6e-22 5_[1]_33
BnaWRKY117 6e-22 5_[1]_32
BnaWRKY046N 6e-22 5_[1]_32
BnaWRKY028N 6e-22 5_[1]_33
BnaWRKY007N 6e-22 5_[1]_33
AthWRKY034N 6e-22 5_[1]_32
AthWRKY002N 6e-22 5_[1]_32
BnaWRKY205 6.9e-22 5_[1]_31
BnaWRKY172 6.9e-22 6_[1]_31
BnaWRKY065 6.9e-22 6_[1]_31
BnaWRKY036 6.9e-22 6_[1]_31
AthWRKY044N 6.9e-22 4_[1]_33
AthWRKY012 6.9e-22 6_[1]_31
BnaWRKY278 8e-22 6_[1]_33
BnaWRKY253 8e-22 6_[1]_33
BnaWRKY248 8e-22 6_[1]_33
BnaWRKY210 8e-22 6_[1]_33
BnaWRKY202C 8e-22 4_[1]_32
BnaWRKY194 8e-22 4_[1]_32
BnaWRKY166C 8e-22 5_[1]_32
BnaWRKY164 8e-22 6_[1]_33
BnaWRKY127 8e-22 6_[1]_33
BnaWRKY126 8e-22 6_[1]_33
BnaWRKY120 8e-22 6_[1]_33
BnaWRKY115 8e-22 6_[1]_33
BnaWRKY102 8e-22 6_[1]_33
BnaWRKY077 8e-22 6_[1]_33
BnaWRKY072C 8e-22 4_[1]_32
BnaWRKY059C 8e-22 4_[1]_32
BnaWRKY027 8e-22 6_[1]_33
BnaWRKY010 8e-22 6_[1]_13
AthWRKY072 8e-22 6_[1]_33
AthWRKY068 8e-22 6_[1]_32
AthWRKY061 8e-22 6_[1]_33
AthWRKY025C 8e-22 4_[1]_32
BnaWRKY285 9.2e-22 5_[1]_35
BnaWRKY204 9.2e-22 5_[1]_35
BnaWRKY189 9.2e-22 5_[1]_35
BnaWRKY069 9.2e-22 5_[1]_35
BnaWRKY064 9.2e-22 5_[1]_35
BnaWRKY063 9.2e-22 5_[1]_35
BnaWRKY053 9.2e-22 5_[1]_35
BnaWRKY286 1.2e-21 6_[1]_31
BnaWRKY190 1.2e-21 6_[1]_31
BnaWRKY207 1.4e-21 5_[1]_35
AthWRKY016 1.4e-21 5_[1]_33
BnaWRKY142 1.6e-21 5_[1]_32
BnaWRKY003 1.6e-21 5_[1]_32
BnaWRKY258 2.1e-21 6_[1]_32
BnaWRKY110 2.1e-21 6_[1]_32
BnaWRKY109 2.1e-21 6_[1]_32
AthWRKY056 2.1e-21 6_[1]_32
BnaWRKY222 2.4e-21 6_[1]_33
BnaWRKY153 2.4e-21 6_[1]_33
BnaWRKY091 2.4e-21 6_[1]_33
BnaWRKY013 2.4e-21 6_[1]_33
AthWRKY009 2.4e-21 6_[1]_33
BnaWRKY219 3.2e-21 5_[1]_35
AthWRKY043 3.2e-21 6_[1]_32
BnaWRKY237 4.1e-21 5_[1]_35
BnaWRKY145 4.1e-21 5_[1]_35
BnaWRKY044 4.1e-21 5_[1]_35
BnaWRKY005 4.1e-21 5_[1]_35
AthWRKY053 4.1e-21 5_[1]_35
AthWRKY041 4.1e-21 5_[1]_35
BnaWRKY215N 5.2e-21 5_[1]_32
BnaWRKY074N 5.2e-21 5_[1]_32
BnaWRKY249 5.9e-21 5_[1]_35
BnaWRKY029C 5.9e-21 5_[1]_32
AthWRKY070 5.9e-21 5_[1]_35
BnaWRKY175N 7.4e-21 5_[1]_33
BnaWRKY039N 7.4e-21 5_[1]_33
AthWRKY058N 7.4e-21 5_[1]_32
AthWRKY055 7.4e-21 5_[1]_34
BnaWRKY118 8.4e-21 6_[1]_35
BnaWRKY255 1.1e-20 6_[1]_32
BnaWRKY177N 1.1e-20 6_[1]_33
BnaWRKY088 1.1e-20 5_[1]_35
BnaWRKY081 1.1e-20 6_[1]_32
BnaWRKY078 1.1e-20 6_[1]_32
BnaWRKY041N 1.1e-20 6_[1]_33
AthWRKY001N 1.1e-20 6_[1]_33
BnaWRKY168 1.2e-20 5_[1]_32
BnaWRKY032 1.2e-20 5_[1]_32
BnaWRKY031 1.2e-20 5_[1]_32
BnaWRKY244 1.3e-20 6_[1]_32
BnaWRKY161 1.3e-20 6_[1]_32
BnaWRKY022 1.3e-20 6_[1]_32
AthWRKY050 1.3e-20 6_[1]_32
BnaWRKY234 1.5e-20 6_[1]_36
BnaWRKY218 1.5e-20 5_[1]_35
BnaWRKY184 1.5e-20 5_[1]_31
BnaWRKY080 1.5e-20 6_[1]_36
AthWRKY044C 1.5e-20 5_[1]_32
AthWRKY030 1.5e-20 6_[1]_35
BnaWRKY279 1.6e-20 5_[1]_35
BnaWRKY202N 1.6e-20 5_[1]_33
BnaWRKY192C 1.6e-20 5_[1]_32
BnaWRKY072N 1.6e-20 5_[1]_33
BnaWRKY070C 1.6e-20 5_[1]_32
BnaWRKY059N 1.6e-20 5_[1]_33
BnaWRKY029N 1.6e-20 5_[1]_33
BnaWRKY018 1.6e-20 5_[1]_35
AthWRKY025N 1.6e-20 5_[1]_33
AthWRKY052 1.8e-20 4_[1]_35
BnaWRKY269 2.6e-20 6_[1]_32
BnaWRKY055 2.6e-20 6_[1]_32
AthWRKY046 2.6e-20 5_[1]_35
AthWRKY054 2.8e-20 5_[1]_35
BnaWRKY243 3.2e-20 6_[1]_32
BnaWRKY179 3.2e-20 6_[1]_32
BnaWRKY138 3.2e-20 6_[1]_32
BnaWRKY085 3.2e-20 6_[1]_32
BnaWRKY002 3.2e-20 6_[1]_32
AthWRKY013 3.2e-20 6_[1]_32
BnaWRKY170 3.5e-20 5_[1]_35
BnaWRKY166N 3.5e-20 5_[1]_33
BnaWRKY034 3.5e-20 5_[1]_35
BnaWRKY192N 3.9e-20 4_[1]_33
AthWRKY024 4.3e-20 6_[1]_32
BnaWRKY196 5.9e-20 6_[1]_35
BnaWRKY051 5.9e-20 6_[1]_35
BnaWRKY188 7.2e-20 5_[1]_35
BnaWRKY068 7.2e-20 5_[1]_35
BnaWRKY281 9.7e-20 5_[1]_34
BnaWRKY224 9.7e-20 5_[1]_34
BnaWRKY094 9.7e-20 5_[1]_34
BnaWRKY024 9.7e-20 5_[1]_34
AthWRKY036 9.7e-20 5_[1]_34
BnaWRKY220 1.1e-19 6_[1]_33
BnaWRKY173 1.1e-19 5_[1]_35
BnaWRKY037 1.1e-19 5_[1]_35
BnaWRKY273 1.2e-19 6_[1]_32
BnaWRKY054 1.2e-19 5_[1]_35
AthWRKY062 1.3e-19 5_[1]_35
BnaWRKY256 1.9e-19 6_[1]_35
BnaWRKY107 1.9e-19 6_[1]_35
BnaWRKY263 2.3e-19 5_[1]_35
BnaWRKY242 3e-19 6_[1]_32
BnaWRKY181 3e-19 6_[1]_32
BnaWRKY140 3e-19 6_[1]_32
BnaWRKY135 3e-19 6_[1]_32
BnaWRKY001 3e-19 6_[1]_32
AthWRKY018 3e-19 6_[1]_32
BnaWRKY277 3.6e-19 5_[1]_35
BnaWRKY151 3.6e-19 4_[1]_35
BnaWRKY137 3.6e-19 4_[1]_35
BnaWRKY116 3.6e-19 5_[1]_35
BnaWRKY011 3.6e-19 4_[1]_35
BnaWRKY225C 4e-19 6_[1]_33
BnaWRKY155C 4e-19 6_[1]_33
BnaWRKY132C 4e-19 6_[1]_33
BnaWRKY095C 4e-19 6_[1]_33
BnaWRKY089 4e-19 6_[1]_33
AthWRKY040C 4e-19 6_[1]_33
AthWRKY060 4.3e-19 6_[1]_33
AthWRKY064 5.7e-19 5_[1]_35
BnaWRKY270 8e-19 6_[1]_32
BnaWRKY252 8e-19 6_[1]_32
BnaWRKY124 8e-19 6_[1]_32
BnaWRKY056 8e-19 6_[1]_32
BnaWRKY185 8.8e-19 5_[1]_31
BnaWRKY129 8.8e-19 5_[1]_35
BnaWRKY275 1e-18 6_[1]_32
AthWRKY066 1e-18 4_[1]_35
BnaWRKY280 1.2e-18 5_[1]_35
AthWRKY038 1.5e-18 4_[1]_35
BnaWRKY070N 2.4e-18 4_[1]_33
AthWRKY063 2.6e-18 6_[1]_35
AthWRKY059 2.8e-18 6_[1]_32
BnaWRKY186 3.3e-18 5_[1]_32
BnaWRKY104 3.3e-18 5_[1]_32
AthWRKY019N 3.3e-18 6_[1]_32
AthWRKY067 5e-18 5_[1]_35
BnaWRKY257 6.3e-18 6_[1]_32
BnaWRKY108 6.3e-18 6_[1]_32
AthWRKY051 6.3e-18 6_[1]_32
BnaWRKY178 6.8e-18 6_[1]_32
BnaWRKY162 6.8e-18 6_[1]_32
BnaWRKY079 6.8e-18 6_[1]_32
BnaWRKY023 6.8e-18 6_[1]_32
BnaWRKY154 1e-17 5_[1]_35
BnaWRKY136 1e-17 5_[1]_35
BnaWRKY016 1e-17 6_[1]_35
BnaWRKY015 1e-17 6_[1]_35
BnaWRKY240N 2.7e-17 5_[1]_32
BnaWRKY099N 2.7e-17 5_[1]_32
BnaWRKY048N 2.7e-17 5_[1]_32
AthWRKY032N 2.7e-17 5_[1]_32
BnaWRKY287 2.4e-16 6_[1]_32
BnaWRKY183N 6.6e-16 5_[1]_32
BnaWRKY276 3.5e-15 6_[1]_32
BnaWRKY233C 4.7e-12 6_[1]_32
--------------------------------------------------------------------------------
--------------------------------------------------------------------------------
Motif 1 in BLOCKS format
--------------------------------------------------------------------------------
BL MOTIF 1 width=21 seqs=411
BnaWRKY272 ( 6) WRKYGQKAVKNSPFPRSYYRC 1
BnaWRKY223 ( 6) WRKYGQKAVKNSPFPRSYYRC 1
BnaWRKY206 ( 6) WRKYGQKAVKNSPFPRSYYRC 1
BnaWRKY187 ( 6) WRKYGQKAVKNSPFPRSYYRC 1
BnaWRKY093 ( 6) WRKYGQKAVKNSPFPRSYYRC 1
BnaWRKY067 ( 6) WRKYGQKAVKNSPFPRSYYRC 1
BnaWRKY066 ( 6) WRKYGQKAVKNSPFPRSYYRC 1
AthWRKY057 ( 6) WRKYGQKAVKNSPFPRSYYRC 1
AthWRKY023 ( 6) WRKYGQKAVKNSPFPRSYYRC 1
BnaWRKY014 ( 6) WRKYGQKAVKNSPFPRSYFRC 1
BnaWRKY200 ( 7) WRKYGQKAVKNNPFPRSYYKC 1
AthWRKY045 ( 7) WRKYGQKAVKNNPFPRSYYKC 1
BnaWRKY226 ( 6) WRKYGQKPIKGSPFPRGYYRC 1
BnaWRKY213 ( 6) WRKYGQKPIKGSPFPRGYYRC 1
BnaWRKY195 ( 6) WRKYGQKMAKGNPFPRAYYRC 1
BnaWRKY086 ( 6) WRKYGQKPIKGSPFPRGYYRC 1
AthWRKY014 ( 6) WRKYGQKPIKGSPFPRGYYRC 1
BnaWRKY236 ( 5) WRKYGQKPIKGSPYPRSYYRC 1
BnaWRKY180 ( 6) WRKYGQKPIKGSPYPRSYYRC 1
BnaWRKY144 ( 6) WRKYGQKPIKGSPYPRSYYRC 1
BnaWRKY097 ( 6) WRKYGQKPIKGSPYPRSYYRC 1
BnaWRKY043 ( 6) WRKYGQKPIKGSPYPRSYYRC 1
BnaWRKY004 ( 6) WRKYGQKPIKGSPYPRSYYRC 1
AthWRKY029 ( 6) WRKYGQKPIKGSPYPRSYYRC 1
BnaWRKY283C ( 7) WRKYGQKVVKGNPNPRSYYKC 1
BnaWRKY282C ( 6) WRKYGQKVVKGNPNPRSYYKC 1
BnaWRKY265C ( 7) WRKYGQKVVKGNPNPRSYYKC 1
BnaWRKY217 ( 6) WRKYGQKVVKGNPNPRSYYKC 1
BnaWRKY191C ( 7) WRKYGQKVVKGNPNPRSYYKC 1
BnaWRKY169C ( 7) WRKYGQKVVKGNPNPRSYYKC 1
BnaWRKY165C ( 6) WRKYGQKVVKGNPNPRSYYKC 1
BnaWRKY149C ( 7) WRKYGQKVVKGNPNPRSYYKC 1
BnaWRKY147C ( 6) WRKYGQKVVKGNPNPRSYYKC 1
BnaWRKY130C ( 7) WRKYGQKVVKGNPNPRSYYKC 1
BnaWRKY125 ( 7) WRKYGQKVVKGNPNPRSYYKC 1
BnaWRKY075C ( 7) WRKYGQKVVKGNPNPRSYYKC 1
BnaWRKY073 ( 6) WRKYGQKVVKGNPNPRSYYKC 1
BnaWRKY062C ( 7) WRKYGQKVVKGNPNPRSYYKC 1
BnaWRKY046C ( 6) WRKYGQKVVKGNPNPRSYYKC 1
BnaWRKY033C ( 7) WRKYGQKVVKGNPNPRSYYKC 1
BnaWRKY028C ( 7) WRKYGQKVVKGNPNPRSYYKC 1
BnaWRKY007C ( 6) WRKYGQKVVKGNPNPRSYYKC 1
AthWRKY034C ( 7) WRKYGQKVVKGNPNPRSYYKC 1
AthWRKY033C ( 7) WRKYGQKVVKGNPNPRSYYKC 1
AthWRKY026C ( 7) WRKYGQKVVKGNPNPRSYYKC 1
AthWRKY002C ( 7) WRKYGQKVVKGNPNPRSYYKC 1
BnaWRKY215C ( 7) WRKYGQKVVKGNPHPRSYYKC 1
BnaWRKY175C ( 7) WRKYGQKVVKGNPHPRSYYKC 1
BnaWRKY074C ( 7) WRKYGQKVVKGNPHPRSYYKC 1
BnaWRKY039C ( 7) WRKYGQKVVKGNPHPRSYYKC 1
AthWRKY058C ( 7) WRKYGQKVVKGNPHPRSYYKC 1
AthWRKY010 ( 6) WRKYGQKVVKGNPNPRSYFKC 1
BnaWRKY254C ( 7) WRKYGQKVVKGNPYPRSYYKC 1
BnaWRKY229C ( 7) WRKYGQKVVKGNPYPRSYYKC 1
BnaWRKY216 ( 6) WRKYGQKIVKGNPNPRSYYKC 1
BnaWRKY208C ( 7) WRKYGQKVVKGNPYPRSYYKC 1
BnaWRKY158C ( 7) WRKYGQKVVKGNPYPRSYYKC 1
BnaWRKY133 ( 6) WRKYGQKIVKGNPNPRSYYKC 1
BnaWRKY121C ( 7) WRKYGQKVVKGNPYPRSYYKC 1
BnaWRKY083C ( 7) WRKYGQKVVKGNPYPRSYYKC 1
BnaWRKY076C ( 7) WRKYGQKVVKGNPYPRSYYKC 1
BnaWRKY025C ( 7) WRKYGQKVVKGNPYPRSYYKC 1
AthWRKY004C ( 7) WRKYGQKVVKGNPYPRSYYKC 1
AthWRKY003C ( 7) WRKYGQKVVKGNPYPRSYYKC 1
BnaWRKY274N ( 6) WRKYGQKQVKGSEFPRSYYKC 1
BnaWRKY261 ( 6) WRKYGQKAVKNSPYPRSYYRC 1
BnaWRKY254N ( 6) WRKYGQKQVKGSEFPRSYYKC 1
BnaWRKY246 ( 6) WRKYGQKAVKNSPYPRSYYRC 1
BnaWRKY235 ( 6) WRKYGQKAVKNSPYPRSYYRC 1
BnaWRKY231 ( 7) WRKYGQKAVKNSPYPRSYYRC 1
BnaWRKY228 ( 6) WRKYGQKAVKNSPYPRSYYRC 1
BnaWRKY227 ( 6) WRKYGQKAVKNSPYPRSYYRC 1
BnaWRKY208N ( 6) WRKYGQKQVKGSEFPRSYYKC 1
BnaWRKY159 ( 7) WRKYGQKAVKNSPYPRSYYRC 1
BnaWRKY157 ( 6) WRKYGQKAVKNSPYPRSYYRC 1
BnaWRKY139 ( 7) WRKYGQKAVKNSPYPRSYYRC 1
BnaWRKY121N ( 6) WRKYGQKQVKGSEFPRSYYKC 1
BnaWRKY113 ( 6) WRKYGQKAVKNSPYPRSYYRC 1
BnaWRKY103N ( 6) WRKYGQKQVKGSEFPRSYYKC 1
BnaWRKY096 ( 6) WRKYGQKAVKNSPYPRSYYRC 1
BnaWRKY087 ( 6) WRKYGQKAVKNSPYPRSYYRC 1
BnaWRKY084 ( 6) WRKYGQKAVKNSPYPRSYYRC 1
BnaWRKY076N ( 6) WRKYGQKQVKGSEFPRSYYKC 1
BnaWRKY020 ( 6) WRKYGQKAVKNSPYPRSYYRC 1
AthWRKY071 ( 6) WRKYGQKAVKNSPYPRSYYRC 1
AthWRKY048 ( 7) WRKYGQKAVKNSPYPRSYYRC 1
AthWRKY028 ( 6) WRKYGQKAVKNSPYPRSYYRC 1
AthWRKY008 ( 6) WRKYGQKAVKNSPYPRSYYRC 1
AthWRKY004N ( 6) WRKYGQKQVKGSEFPRSYYKC 1
BnaWRKY240C ( 6) WRKYGQKMVKGNPNPRNYYRC 1
BnaWRKY183C ( 5) WRKYGQKMVKGNPNPRNYYRC 1
BnaWRKY099C ( 5) WRKYGQKMVKGNPNPRNYYRC 1
BnaWRKY048C ( 5) WRKYGQKMVKGNPNPRNYYRC 1
BnaWRKY274C ( 7) WRKYGQKIVKGNPYPRSYYKC 1
BnaWRKY103C ( 7) WRKYGQKIVKGNPYPRSYYKC 1
BnaWRKY251 ( 7) WRKYGQKPVRNSPFPRSYYRC 1
BnaWRKY119 ( 7) WRKYGQKPVRNSPFPRSYYRC 1
AthWRKY032C ( 6) WRKYGQKMVKGNPHPRNYYRC 1
BnaWRKY271 ( 6) WRKYGQKPIKGSPYPRGYYRC 1
BnaWRKY267 ( 6) WRKYGQKPIKGSPYPRGYYRC 1
BnaWRKY250 ( 6) WRKYGQKPIKGSPYPRGYYRC 1
BnaWRKY211 ( 6) WRKYGQKPIKGSPYPRGYYRC 1
BnaWRKY197 ( 6) WRKYGQKPIKGSPYPRGYYRC 1
BnaWRKY177C ( 7) WRKYGQKSVKGSPYPRSYYRC 1
BnaWRKY156 ( 6) WRKYGQKPIKGSPYPRGYYRC 1
BnaWRKY134 ( 6) WRKYGQKPIKGSPYPRGYYRC 1
BnaWRKY123 ( 6) WRKYGQKPIKGSPYPRGYYRC 1
BnaWRKY122 ( 6) WRKYGQKPIKGSPYPRGYYRC 1
BnaWRKY105 ( 6) WRKYGQKPIKGSPYPRGYYRC 1
BnaWRKY101 ( 6) WRKYGQKPIKGSPYPRGYYRC 1
BnaWRKY061 ( 6) WRKYGQKPIKGSPYPRGYYRC 1
BnaWRKY052 ( 6) WRKYGQKPIKGSPYPRGYYRC 1
BnaWRKY041C ( 7) WRKYGQKSVKGSPYPRSYYRC 1
AthWRKY069N ( 6) WRKYGQKPIKGSPYPRGYYRC 1
AthWRKY065 ( 6) WRKYGQKPIKGSPYPRGYYRC 1
AthWRKY035 ( 6) WRKYGQKPIKGSPYPRGYYRC 1
AthWRKY022 ( 6) WRKYGQKPIKGSPYPRGYYRC 1
AthWRKY001C ( 7) WRKYGQKSVKGSPYPRSYYRC 1
BnaWRKY241 ( 5) WRKYGQKPIKGSPHPRGYYKC 1
BnaWRKY238 ( 6) WRKYGQKPIKGSPHPRGYYKC 1
BnaWRKY232 ( 5) WRKYGQKPIKGSPHPRGYYKC 1
BnaWRKY214 ( 5) WRKYGQKPIKGSPHPRGYYKC 1
BnaWRKY199 ( 6) WRKYGQKPIKGSPHPRGYYKC 1
BnaWRKY198 ( 5) WRKYGQKPIKGSPHPRGYYKC 1
BnaWRKY182 ( 5) WRKYGQKPIKGSPHPRGYYKC 1
BnaWRKY176 ( 5) WRKYGQKPIKGSPHPRGYYKC 1
BnaWRKY160 ( 5) WRKYGQKPIKGSPHPRGYYKC 1
BnaWRKY146 ( 6) WRKYGQKPIKGSPHPRGYYKC 1
BnaWRKY141 ( 5) WRKYGQKPIKGSPHPRGYYKC 1
BnaWRKY131 ( 5) WRKYGQKPIKGSPHPRGYYKC 1
BnaWRKY098 ( 5) WRKYGQKPIKGSPHPRGYYKC 1
BnaWRKY082 ( 5) WRKYGQKPIKGSPHPRGYYKC 1
BnaWRKY058 ( 5) WRKYGQKPIKGSPHPRGYYKC 1
BnaWRKY057 ( 5) WRKYGQKPIKGSPHPRGYYKC 1
BnaWRKY049 ( 5) WRKYGQKPIKGSPHPRGYYKC 1
BnaWRKY045 ( 6) WRKYGQKPIKGSPHPRGYYKC 1
BnaWRKY040 ( 5) WRKYGQKPIKGSPHPRGYYKC 1
BnaWRKY021 ( 5) WRKYGQKPIKGSPHPRGYYKC 1
BnaWRKY009 ( 5) WRKYGQKPIKGSPHPRGYYKC 1
AthWRKY074 ( 5) WRKYGQKPIKGSPHPRGYYKC 1
AthWRKY049 ( 6) WRKYGQKSIKNSPNPRSYYKC 1
AthWRKY039 ( 5) WRKYGQKPIKGSPHPRGYYKC 1
AthWRKY017 ( 5) WRKYGQKPIKGSPHPRGYYKC 1
AthWRKY015 ( 5) WRKYGQKPIKGSPHPRGYYKC 1
AthWRKY011 ( 5) WRKYGQKPIKGSPHPRGYYKC 1
AthWRKY007 ( 6) WRKYGQKPIKGSPHPRGYYKC 1
BnaWRKY264 ( 7) WRKYGQKAVKNNKFPRSYYRC 1
BnaWRKY128 ( 7) WRKYGQKAVKNNKFPRSYYRC 1
AthWRKY075 ( 7) WRKYGQKAVKNNKFPRSYYRC 1
BnaWRKY266 ( 7) WRKYGQKMAKGNPCPRAYYRC 1
BnaWRKY262 ( 6) WRKYGQKMAKGNPCPRAYYRC 1
BnaWRKY260 ( 6) WRKYGQKSIKNSPNPRSYFKC 1
BnaWRKY259 ( 6) WRKYGQKMAKGNPCPRAYYRC 1
BnaWRKY203 ( 5) WRKYGQKPIKGSPYPRGYYKC 1
BnaWRKY201 ( 6) WRKYGQKMAKGNPCPRAYYRC 1
BnaWRKY193 ( 5) WRKYGQKPIKGSPYPRGYYKC 1
BnaWRKY167 ( 5) WRKYGQKPIKGSPYPRGYYKC 1
BnaWRKY149N ( 6) WRKYGQKQVKGSENPRSYFRC 1
BnaWRKY143 ( 6) WRKYGQKMAKGNPCPRAYYRC 1
BnaWRKY130N ( 6) WRKYGQKQVKGSENPRSYFRC 1
BnaWRKY114 ( 6) WRKYGQKMAKGNPCPRAYYRC 1
BnaWRKY112 ( 6) WRKYGQKSIKNSPNPRSYFKC 1
BnaWRKY111 ( 6) WRKYGQKMAKGNPCPRAYYRC 1
BnaWRKY106 ( 7) WRKYGQKMAKGNPCPRAYYRC 1
BnaWRKY071 ( 5) WRKYGQKPIKGSPYPRGYYKC 1
BnaWRKY060 ( 5) WRKYGQKPIKGSPYPRGYYKC 1
BnaWRKY050 ( 6) WRKYGQKMAKGNPCPRAYYRC 1
BnaWRKY030 ( 5) WRKYGQKPIKGSPYPRGYYKC 1
AthWRKY047 ( 7) WRKYGQKMAKGNPCPRAYYRC 1
AthWRKY042 ( 6) WRKYGQKMAKGNPCPRAYYRC 1
AthWRKY031 ( 6) WRKYGQKMAKGNPCPRAYYRC 1
AthWRKY021 ( 5) WRKYGQKPIKGSPYPRGYYKC 1
AthWRKY006 ( 6) WRKYGQKMAKGNPCPRAYYRC 1
BnaWRKY283N ( 6) WRKYGQKQVKGSENPRSYYKC 1
BnaWRKY191N ( 6) WRKYGQKQVKGSENPRSYYKC 1
BnaWRKY169N ( 6) WRKYGQKQVKGSENPRSYYKC 1
BnaWRKY152 ( 6) WRKYGQKPIKGSPYPRNYYRC 1
BnaWRKY075N ( 6) WRKYGQKQVKGSENPRSYYKC 1
BnaWRKY062N ( 6) WRKYGQKQVKGSENPRSYYKC 1
BnaWRKY033N ( 6) WRKYGQKQVKGSENPRSYYKC 1
BnaWRKY012 ( 6) WRKYGQKPIKGSPYPRNYYRC 1
AthWRKY033N ( 6) WRKYGQKQVKGSENPRSYYKC 1
AthWRKY027 ( 6) WRKYGQKPIKGSPYPRNYYRC 1
BnaWRKY174 ( 6) WRKYGQKMAKGNPCPRAYFRC 1
BnaWRKY038 ( 6) WRKYGQKMAKGNPCPRAYFRC 1
BnaWRKY284C ( 7) WRKYGQKVVRGNPNPRSYYKC 1
BnaWRKY247C ( 7) WRKYGQKVVRGNPNPRSYYKC 1
BnaWRKY239C ( 7) WRKYGQKVVRGNPNPRSYYKC 1
BnaWRKY163 ( 7) WRKYGQKAVKNNTFPRSYYRC 1
BnaWRKY148C ( 7) WRKYGQKVVRGNPNPRSYYKC 1
BnaWRKY100C ( 7) WRKYGQKVVRGNPNPRSYYKC 1
BnaWRKY047C ( 7) WRKYGQKVVRGNPNPRSYYKC 1
BnaWRKY026 ( 7) WRKYGQKAVKNNTFPRSYYRC 1
BnaWRKY008C ( 7) WRKYGQKVVRGNPNPRSYYKC 1
AthWRKY026N ( 6) WRKYGQKQVKGSENPRSYFKC 1
AthWRKY020C ( 7) WRKYGQKVVRGNPNPRSYYKC 1
BnaWRKY268 ( 7) WRKYGQKVAKGNPCPRAYYRC 1
BnaWRKY171 ( 6) WRKYGQKQILNSKFPRSYFRC 1
BnaWRKY035 ( 6) WRKYGQKQILNSKFPRSYFRC 1
BnaWRKY284N ( 6) WRKYGQKHVKGSEFPRSYYKC 1
BnaWRKY247N ( 6) WRKYGQKHVKGSEFPRSYYKC 1
BnaWRKY239N ( 6) WRKYGQKHVKGSEFPRSYYKC 1
BnaWRKY229N ( 6) WRKYGQKQVKGSDFPRSYYKC 1
BnaWRKY221 ( 6) WRKYGQKAVKNSSFPRSYYRC 1
BnaWRKY158N ( 6) WRKYGQKQVKGSDFPRSYYKC 1
BnaWRKY148N ( 6) WRKYGQKHVKGSEFPRSYYKC 1
BnaWRKY100N ( 6) WRKYGQKHVKGSEFPRSYYKC 1
BnaWRKY090 ( 6) WRKYGQKAVKNSSFPRSYYRC 1
BnaWRKY083N ( 6) WRKYGQKQVKGSDFPRSYYKC 1
BnaWRKY047N ( 6) WRKYGQKHVKGSEFPRSYYKC 1
BnaWRKY025N ( 6) WRKYGQKQVKGSDFPRSYYKC 1
BnaWRKY008N ( 6) WRKYGQKHVKGSEFPRSYYKC 1
AthWRKY020N ( 6) WRKYGQKHVKGSEFPRSYYKC 1
AthWRKY003N ( 6) WRKYGQKQVKGSDFPRSYYKC 1
BnaWRKY282N ( 6) WRKYGQKLVKGSEYPRSYYKC 1
BnaWRKY265N ( 6) WRKYGQKLVKGSEYPRSYYKC 1
BnaWRKY212 ( 6) WRKYGQKAVKDSPYPRSYYRC 1
BnaWRKY165N ( 6) WRKYGQKLVKGSEYPRSYYKC 1
BnaWRKY147N ( 6) WRKYGQKLVKGSEYPRSYYKC 1
BnaWRKY117 ( 6) WRKYGQKAVKDSPYPRSYYRC 1
BnaWRKY046N ( 6) WRKYGQKLVKGSEYPRSYYKC 1
BnaWRKY028N ( 6) WRKYGQKLVKGSEYPRSYYKC 1
BnaWRKY007N ( 6) WRKYGQKLVKGSEYPRSYYKC 1
AthWRKY034N ( 6) WRKYGQKLVKGSEYPRSYYKC 1
AthWRKY002N ( 6) WRKYGQKLVKGSEYPRSYYKC 1
BnaWRKY205 ( 6) WRKYGQKVVKNSLHPRSYYRC 1
BnaWRKY172 ( 7) WRKYGQKVVKNSLHPRSYYRC 1
BnaWRKY065 ( 7) WRKYGQKVVKNSLHPRSYYRC 1
BnaWRKY036 ( 7) WRKYGQKVVKNSLHPRSYYRC 1
AthWRKY044N ( 5) WRKYGQKQVKGSECPRSYYKC 1
AthWRKY012 ( 7) WRKYGQKVVKNSLHPRSYYRC 1
BnaWRKY278 ( 7) WRKYGQKIAKGNPCPRAYYRC 1
BnaWRKY253 ( 7) WRKYGQKIAKGNPCPRAYYRC 1
BnaWRKY248 ( 7) WRKYGQKIAKGNPCPRAYYRC 1
BnaWRKY210 ( 7) WRKYGQKIAKGNPCPRAYYRC 1
BnaWRKY202C ( 5) WRKYGQKVVKGNTNPRSYYKC 1
BnaWRKY194 ( 5) WRKYGQKVVKGNTNPRSYYKC 1
BnaWRKY166C ( 6) WRKYGQKVVKGNTNPRSYYKC 1
BnaWRKY164 ( 7) WRKYGQKIAKGNPCPRAYYRC 1
BnaWRKY127 ( 7) WRKYGQKIAKGNPCPRAYYRC 1
BnaWRKY126 ( 7) WRKYGQKIAKGNPCPRAYYRC 1
BnaWRKY120 ( 7) WRKYGQKIAKGNPCPRAYYRC 1
BnaWRKY115 ( 7) WRKYGQKIAKGNPCPRAYYRC 1
BnaWRKY102 ( 7) WRKYGQKIAKGNPCPRAYYRC 1
BnaWRKY077 ( 7) WRKYGQKIAKGNPCPRAYYRC 1
BnaWRKY072C ( 5) WRKYGQKVVKGNTNPRSYYKC 1
BnaWRKY059C ( 5) WRKYGQKVVKGNTNPRSYYKC 1
BnaWRKY027 ( 7) WRKYGQKIAKGNPCPRAYYRC 1
BnaWRKY010 ( 7) WRKYGQKIAKGNPCPRAYYRC 1
AthWRKY072 ( 7) WRKYGQKIAKGNPCPRAYYRC 1
AthWRKY068 ( 7) WRKYGQKPVKDSPFPRNYYRC 1
AthWRKY061 ( 7) WRKYGQKIAKGNPCPRAYYRC 1
AthWRKY025C ( 5) WRKYGQKVVKGNTNPRSYYKC 1
BnaWRKY285 ( 6) WRKYGQKEILGSKFPRAYYRC 1
BnaWRKY204 ( 6) WRKYGQKEILNSKFPRSYFRC 1
BnaWRKY189 ( 6) WRKYGQKEILNSKFPRSYFRC 1
BnaWRKY069 ( 6) WRKYGQKEILNSKFPRSYFRC 1
BnaWRKY064 ( 6) WRKYGQKEILNSKFPRSYFRC 1
BnaWRKY063 ( 6) WRKYGQKEILGSKFPRAYYRC 1
BnaWRKY053 ( 6) WRKYGQKEILGSKFPRAYYRC 1
BnaWRKY286 ( 7) WRKYGQKIVKNSLHPRSYYRC 1
BnaWRKY190 ( 7) WRKYGQKIVKNSLHPRSYYRC 1
BnaWRKY207 ( 6) WRKYGQKDILGSKFPRAYYRC 1
AthWRKY016 ( 6) WRKYGQKPIKSSPYPRSYYRC 1
BnaWRKY142 ( 6) WRKYGQKAVKNSIYPRSYYRC 1
BnaWRKY003 ( 6) WRKYGQKAVKNSIYPRSYYRC 1
BnaWRKY258 ( 7) WRKYGQKSVKNNAHPRSYYRC 1
BnaWRKY110 ( 7) WRKYGQKSVKNNAHPRSYYRC 1
BnaWRKY109 ( 7) WRKYGQKSVKNNAHPRSYYRC 1
AthWRKY056 ( 7) WRKYGQKSVKNNAHPRSYYRC 1
BnaWRKY222 ( 7) WRKYGQKTAKGNPCPRAYYRC 1
BnaWRKY153 ( 7) WRKYGQKTAKGNPCPRAYYRC 1
BnaWRKY091 ( 7) WRKYGQKTAKGNPCPRAYYRC 1
BnaWRKY013 ( 7) WRKYGQKTAKGNPCPRAYYRC 1
AthWRKY009 ( 7) WRKYGQKTAKGNPCPRAYYRC 1
BnaWRKY219 ( 6) WRKYGQKQILNAKFPRSYFRC 1
AthWRKY043 ( 7) WRKYGQKSVKNSLYPRSYYRC 1
BnaWRKY237 ( 6) WRKYGQKDILGAKFPRSYYRC 1
BnaWRKY145 ( 6) WRKYGQKDILGAKFPRSYYRC 1
BnaWRKY044 ( 6) WRKYGQKDILGAKFPRSYYRC 1
BnaWRKY005 ( 6) WRKYGQKDILGAKFPRSYYRC 1
AthWRKY053 ( 6) WRKYGQKDILGAKFPRSYYRC 1
AthWRKY041 ( 6) WRKYGQKDILGAKFPRSYYRC 1
BnaWRKY215N ( 6) WRKYGQKPIKGCEYPRSYYRC 1
BnaWRKY074N ( 6) WRKYGQKPIKGCEYPRSYYRC 1
BnaWRKY249 ( 6) WRKYGQKEILNAKFPRSYFRC 1
BnaWRKY029C ( 6) WRKYGQKVVKGNTNPRNYYKC 1
AthWRKY070 ( 6) WRKYGQKEILNAKFPRSYFRC 1
BnaWRKY175N ( 6) WRKYGQKPIKGCEYPRSYYKC 1
BnaWRKY039N ( 6) WRKYGQKPIKGCEYPRSYYKC 1
AthWRKY058N ( 6) WRKYGQKPIKGCEYPRSYYKC 1
AthWRKY055 ( 6) WRKYGQKEILGSRFPRAYYRC 1
BnaWRKY118 ( 7) WRKYGQKEILNAIFPRSYFRC 1
BnaWRKY255 ( 7) WRKYGKKMVKNSPNPRNYYKC 1
BnaWRKY177N ( 7) WRKYGQKLVKGNEFVRSYYRC 1
BnaWRKY088 ( 6) WRKYGQKQILNTKFPRSYFRC 1
BnaWRKY081 ( 7) WRKYGKKMVKNSPNPRNYYKC 1
BnaWRKY078 ( 7) WRKYGKKMVKNSPNPRNYYKC 1
BnaWRKY041N ( 7) WRKYGQKLVKGNEFVRSYYRC 1
AthWRKY001N ( 7) WRKYGQKLVKGNEFVRSYYRC 1
BnaWRKY168 ( 6) WRKYGQKVVGGNAHPRSYYRC 1
BnaWRKY032 ( 6) WRKYGQKVVGGNAHPRSYYRC 1
BnaWRKY031 ( 6) WRKYGQKVVGGNAHPRSYYRC 1
BnaWRKY244 ( 7) WRKYGKKMVKNSPNPRNYFKC 1
BnaWRKY161 ( 7) WRKYGKKMVKNSPHPRNYYKC 1
BnaWRKY022 ( 7) WRKYGKKMVKNSPHPRNYYKC 1
AthWRKY050 ( 7) WRKYGKKMVKNSPHPRNYYKC 1
BnaWRKY234 ( 7) WRKYGQKDILGAKFPRGYYRC 1
BnaWRKY218 ( 6) WRKYGQKEILGSRYPRSYYRC 1
BnaWRKY184 ( 6) WRKYGQKVVTGNANPRSYYRC 1
BnaWRKY080 ( 7) WRKYGQKDILGAKFPRGYYRC 1
AthWRKY044C ( 6) WRKYGQKVVGGNAYPRSYYRC 1
AthWRKY030 ( 7) WRKYGQKDILGAKFPRGYYRC 1
BnaWRKY279 ( 6) WRKYGQKDILGAKYPRSYYRC 1
BnaWRKY202N ( 6) WRKYGQKQVKKSENPRSYFKC 1
BnaWRKY192C ( 6) WRKYGQKAVGGNAYPRSYYRC 1
BnaWRKY072N ( 6) WRKYGQKQVKKSENPRSYFKC 1
BnaWRKY070C ( 6) WRKYGQKAVGGNAYPRSYYRC 1
BnaWRKY059N ( 6) WRKYGQKQVKKSENPRSYFKC 1
BnaWRKY029N ( 6) WRKYGQKQVKKSENPRSYFKC 1
BnaWRKY018 ( 6) WRKYGQKDILGAKYPRSYYRC 1
AthWRKY025N ( 6) WRKYGQKQVKKSENPRSYFKC 1
AthWRKY052 ( 5) WRKYGQKDILGSRFPRGYYRC 1
BnaWRKY269 ( 7) WRKYGQKSVKNNGHPRSYYRC 1
BnaWRKY055 ( 7) WRKYGQKSVKNNGHPRSYYRC 1
AthWRKY046 ( 6) WRKYGQKEIHGSKNPRAYYRC 1
AthWRKY054 ( 6) WRKYGQKEILNTTFPRSYFRC 1
BnaWRKY243 ( 7) WRKYGQKVVKNTQHPRSYYRC 1
BnaWRKY179 ( 7) WRKYGQKVVKNTQHPRSYYRC 1
BnaWRKY138 ( 7) WRKYGQKVVKNTQHPRSYYRC 1
BnaWRKY085 ( 7) WRKYGQKVVKNTQHPRSYYRC 1
BnaWRKY002 ( 7) WRKYGQKVVKNTQHPRSYYRC 1
AthWRKY013 ( 7) WRKYGQKVVKNTQHPRSYYRC 1
BnaWRKY170 ( 6) WRKYGQKEILHSKFPRAYYRC 1
BnaWRKY166N ( 6) WRKYGQKQVKKSKNPRSYFKC 1
BnaWRKY034 ( 6) WRKYGQKEILHSKFPRAYYRC 1
BnaWRKY192N ( 5) WRKYGQKQVKGSDSPRGYYKC 1
AthWRKY024 ( 7) WRKYGQKSVKHNAHPRSYYRC 1
BnaWRKY196 ( 7) WRKYGQKDIHGSKNPRGYYRC 1
BnaWRKY051 ( 7) WRKYGQKDIHGSKNPRGYYRC 1
BnaWRKY188 ( 6) WRKYGQKEIHGSINPRGYFRC 1
BnaWRKY068 ( 6) WRKYGQKEIHGSINPRGYFRC 1
BnaWRKY281 ( 6) WRKYGQKTAKTNPLPRAYYRC 1
BnaWRKY224 ( 6) WRKYGQKTAKANPLPRAYYRC 1
BnaWRKY094 ( 6) WRKYGQKTAKANPLPRAYYRC 1
BnaWRKY024 ( 6) WRKYGQKTAKTNPLPRAYYRC 1
AthWRKY036 ( 6) WRKYGQKTAKTNPLPRAYYRC 1
BnaWRKY220 ( 7) WRKYGQKVTRNNPSPRAYFKC 1
BnaWRKY173 ( 6) WRKYGQKEIHGSSNPRGYFRC 1
BnaWRKY037 ( 6) WRKYGQKEIHGSSNPRGYFRC 1
BnaWRKY273 ( 7) WKKYGQKSVKNNAHPRSYYRC 1
BnaWRKY054 ( 6) WRKYGKKEILNAKFPRSYFRC 1
AthWRKY062 ( 6) WRKYGQKQIKESEYQRSYYKC 1
BnaWRKY256 ( 7) WRKYGQKDILGAKFPRGYHRC 1
BnaWRKY107 ( 7) WRKYGQKDILGAKFPRGYHRC 1
BnaWRKY263 ( 6) WRKYGQKSIKNSKYERSYYRC 1
BnaWRKY242 ( 7) WRKYGQKVTRDNPSPRAYFRC 1
BnaWRKY181 ( 7) WRKYGQKVTRDNPSPRAYFRC 1
BnaWRKY140 ( 7) WRKYGQKVTRDNPSPRAYFRC 1
BnaWRKY135 ( 7) WRKYGQKVTRDNPSPRAYFRC 1
BnaWRKY001 ( 7) WRKYGQKVTRDNPSPRAYFRC 1
AthWRKY018 ( 7) WRKYGQKVTRDNPSPRAYFRC 1
BnaWRKY277 ( 6) WRKYGQKQIKESDHQRSYYKC 1
BnaWRKY151 ( 5) WRKYGQKTIKQSKHQRSYYRC 1
BnaWRKY137 ( 5) WRKYGQKTIKQSKHQRSYYRC 1
BnaWRKY116 ( 6) WRKYGQKQIKESDHQRSYYKC 1
BnaWRKY011 ( 5) WRKYGQKTIKQSKHQRSYYRC 1
BnaWRKY225C ( 7) WRKYGQKVTRDNPSPRAYFKC 1
BnaWRKY155C ( 7) WRKYGQKVTRDNPSPRAYFKC 1
BnaWRKY132C ( 7) WRKYGQKVTRDNPSPRAYFKC 1
BnaWRKY095C ( 7) WRKYGQKVTRDNPSPRAYFKC 1
BnaWRKY089 ( 7) WRKYGQKVTRDNPSPRAYFKC 1
AthWRKY040C ( 7) WRKYGQKVTRDNPSPRAYFKC 1
AthWRKY060 ( 7) WRKYGQKITRDNPSPRAYFRC 1
AthWRKY064 ( 6) WRKYGQKTIKTSPYQRCYYRC 1
BnaWRKY270 ( 7) WRKYGKKPIRGSPFPRHYHKC 1
BnaWRKY252 ( 7) WRKYGKKPIRGNPFPRHYHKC 1
BnaWRKY124 ( 7) WRKYGKKPIRGNPFPRHYHKC 1
BnaWRKY056 ( 7) WRKYGKKPIRGSPFPRHYHKC 1
BnaWRKY185 ( 6) WRKYGQKVVTGNANPRSDYRC 1
BnaWRKY129 ( 6) WRKYGQKQIKESNHQRSYYKC 1
BnaWRKY275 ( 7) WKKYGQKLIRGNPNARSYYKC 1
AthWRKY066 ( 5) WRKYGQKTIKTSPHQRWYYRC 1
BnaWRKY280 ( 6) WRKYGKKEILNAKFPRFYFRC 1
AthWRKY038 ( 5) WRKYGQKSIKKSNHQRSYYRC 1
BnaWRKY070N ( 5) WRKYGHKQVKGSDSPRGYYKC 1
AthWRKY063 ( 7) WRKYGQKTIKTSLYQRCYYRC 1
AthWRKY059 ( 7) WRKYGKKPITGSPFPRHYHKC 1
BnaWRKY186 ( 6) WRKYGRKIVNGNSNPRSYYKC 1
BnaWRKY104 ( 6) WRKYGRKIVNGNSNPRSYYKC 1
AthWRKY019N ( 7) WQKYGQKKVKGSKFPLSYYKC 1
AthWRKY067 ( 6) WRKYGQKTIKASAHKRCYYRC 1
BnaWRKY257 ( 7) WRKYGKKSVKNNINKRNYYKC 1
BnaWRKY108 ( 7) WRKYGKKSVKNNINKRNYYKC 1
AthWRKY051 ( 7) WRKYGKKSVKNNINKRNYYKC 1
BnaWRKY178 ( 7) WRKYGKKSVKNNTNKRNYYKC 1
BnaWRKY162 ( 7) WRKYGKKSVKNNTNKRNYYKC 1
BnaWRKY079 ( 7) WRKYGKKSVKNNTNKRNYYKC 1
BnaWRKY023 ( 7) WRKYGKKSVKNNTNKRNYYKC 1
BnaWRKY154 ( 6) WRKYGQKKIKTSSHQRCYYRC 1
BnaWRKY136 ( 6) WRKYGQKKIKTSSHQRCYYRC 1
BnaWRKY016 ( 7) WRKYGQKKIKASSHQRCYYRC 1
BnaWRKY015 ( 7) WRKYGQKKIKASSHQRCYYRC 1
BnaWRKY240N ( 6) WRKYGQKQVKSPKGSRSYYRC 1
BnaWRKY099N ( 6) WRKYGQKQVKSPKGSRSYYRC 1
BnaWRKY048N ( 6) WRKYGQKQVKSPKGSRSYYRC 1
AthWRKY032N ( 6) WRKYGQKQVKSPKGSRSYYRC 1
BnaWRKY287 ( 7) WKNYGQKLIRGNPNARLYYKC 1
BnaWRKY183N ( 6) WRKYGQKRVKSPRGSRSYYRC 1
BnaWRKY276 ( 7) WKKYGQRLIMGNQNTRFYYKC 1
BnaWRKY233C ( 7) WRKYGQKVLLQXXXXLVVYKC 1
//
--------------------------------------------------------------------------------
--------------------------------------------------------------------------------
Motif 1 position-specific scoring matrix
--------------------------------------------------------------------------------
log-odds matrix: alength= 20 w= 21 n= 16221 bayes= 6.91405 E= 3.3e-6649
-1133 -1248 -1163 -1230 -1067 -1107 -1218 -1247 -1332 -1045 -1181 -1204 -1145 -1223 -1253 -1211 -1226 -1301 572 -1324
-813 -1061 -992 -851 -918 -967 -882 -906 -334 -759 -788 -862 -983 -408 353 -900 -908 -980 -978 -1094
-1124 -1246 -1160 -1220 -1067 -1105 -1212 -1241 323 -1041 -1171 -419 -1144 -1205 -1226 -1204 -1219 -1294 -1170 -1322
-1128 -1242 -1161 -1226 -949 -1106 -1188 -1221 -1325 -1024 -1149 -1194 -1144 -1212 -1247 -1204 -1219 -1281 -1122 355
-1129 -1247 -1163 -1230 -1069 378 -1218 -1247 -1331 -1045 -1180 -1204 -1145 -1222 -1252 -1209 -1225 -1300 -1172 -1326
-717 -1038 -914 -724 -866 -900 -417 -814 -101 -662 -677 -754 -932 438 -376 -798 -799 -868 -934 -1000
-1111 -1243 -1157 -1193 -1064 -1102 -1195 -1224 323 -1029 -1144 -1178 -1141 -1159 -512 -1190 -1203 -1277 -1166 -1315
160 -825 -32 24 -555 -669 -126 92 -293 74 275 -529 177 121 -453 -7 -51 172 -759 -778
157 -912 -1126 -1062 -726 -1120 -1266 350 -1188 -287 -608 -1068 -1113 -1136 -1219 -1036 -81 306 -1160 -1139
-698 -1022 -899 -705 -853 -232 -146 -794 288 202 -199 -313 -916 -610 -20 -780 -299 -849 -918 -984
-147 -1011 -39 -218 -827 313 -266 -944 -263 -820 -849 237 -869 -218 -884 -202 -160 -983 -1023 -990
43 -186 -565 -646 -750 -673 -722 -798 -756 -738 -753 310 -216 -703 -785 307 -159 -803 -831 -822
11 -756 -122 135 -575 -373 -643 -65 8 0 -502 -299 336 -134 -301 -129 -80 -636 -735 -753
-611 101 -636 -682 379 -254 190 -599 -768 -80 -551 225 -773 -713 -774 -66 -687 -661 -675 146
-246 -758 -662 -394 -604 -690 -717 -626 -244 -509 -566 -670 404 -33 -704 -226 -424 -301 -772 -803
-1130 -1247 -1163 -1229 -1065 -1106 -1217 -1242 -1327 -218 -1175 -1203 -1145 -1221 354 -1209 -1225 -1298 -1171 -1322
218 -138 -993 -975 -167 120 -196 -894 -1123 -313 -782 38 -897 -948 -1051 322 -743 -456 -296 -1139
-1037 -1161 -441 -1155 -595 -1094 -971 -1014 -1241 -838 -923 -1072 -1121 -1091 -1163 -1098 -1126 -465 -851 354
-923 -1037 -1070 -1039 291 -1069 -146 -835 -1112 -663 -738 -920 -1066 -940 -1035 -962 -996 -927 -658 334
-940 -1185 -1082 -963 -1010 -1046 -1014 -1040 205 -877 -915 -985 -1081 -876 271 -1021 -1025 -1094 -1096 -1199
-1129 449 -1163 -1230 -1068 -1106 -1218 -1246 -1331 -1045 -1179 -1204 -1145 -1222 -1252 -1209 -1224 -1299 -1172 -1326
--------------------------------------------------------------------------------
--------------------------------------------------------------------------------
Motif 1 position-specific probability matrix
--------------------------------------------------------------------------------
letter-probability matrix: alength= 20 w= 21 nsites= 411 E= 3.3e-6649
0.000000 0.000000 0.000000 0.000000 0.000000 0.000000 0.000000 0.000000 0.000000 0.000000 0.000000 0.000000 0.000000 0.000000 0.000000 0.000000 0.000000 0.000000 1.000000 0.000000
0.000000 0.000000 0.000000 0.000000 0.000000 0.000000 0.000000 0.000000 0.009732 0.000000 0.000000 0.000000 0.000000 0.002433 0.987835 0.000000 0.000000 0.000000 0.000000 0.000000
0.000000 0.000000 0.000000 0.000000 0.000000 0.000000 0.000000 0.000000 0.997567 0.000000 0.000000 0.002433 0.000000 0.000000 0.000000 0.000000 0.000000 0.000000 0.000000 0.000000
0.000000 0.000000 0.000000 0.000000 0.000000 0.000000 0.000000 0.000000 0.000000 0.000000 0.000000 0.000000 0.000000 0.000000 0.000000 0.000000 0.000000 0.000000 0.000000 1.000000
0.000000 0.000000 0.000000 0.000000 0.000000 1.000000 0.000000 0.000000 0.000000 0.000000 0.000000 0.000000 0.000000 0.000000 0.000000 0.000000 0.000000 0.000000 0.000000 0.000000
0.000000 0.000000 0.000000 0.000000 0.000000 0.000000 0.002433 0.000000 0.051095 0.000000 0.000000 0.000000 0.000000 0.941606 0.004866 0.000000 0.000000 0.000000 0.000000 0.000000
0.000000 0.000000 0.000000 0.000000 0.000000 0.000000 0.000000 0.000000 0.997567 0.000000 0.000000 0.000000 0.000000 0.000000 0.002433 0.000000 0.000000 0.000000 0.000000 0.000000
0.104623 0.000000 0.041363 0.053528 0.000000 0.000000 0.019465 0.058394 0.012165 0.036496 0.068127 0.000000 0.192214 0.104623 0.002433 0.058394 0.041363 0.206813 0.000000 0.000000
0.102190 0.000000 0.000000 0.000000 0.000000 0.000000 0.000000 0.345499 0.000000 0.002433 0.000000 0.000000 0.000000 0.000000 0.000000 0.000000 0.034063 0.515815 0.000000 0.000000
0.000000 0.000000 0.000000 0.000000 0.000000 0.014599 0.017032 0.000000 0.790754 0.090024 0.002433 0.004866 0.000000 0.000000 0.072993 0.000000 0.007299 0.000000 0.000000 0.000000
0.012165 0.000000 0.038929 0.009732 0.000000 0.639903 0.007299 0.000000 0.017032 0.000000 0.000000 0.231144 0.000000 0.009732 0.000000 0.014599 0.019465 0.000000 0.000000 0.000000
0.046312 0.012274 0.000126 0.000112 0.000038 0.000177 0.000115 0.000074 0.000259 0.000054 0.000024 0.384537 0.012300 0.000109 0.000208 0.523265 0.019610 0.000151 0.000046 0.000208
0.036580 0.000108 0.022024 0.119333 0.000038 0.005044 0.000115 0.019539 0.114615 0.021951 0.000024 0.004975 0.569478 0.017141 0.009940 0.024481 0.034209 0.000151 0.000046 0.000208
0.000084 0.090133 0.000126 0.000112 0.216583 0.012343 0.177730 0.000074 0.000259 0.012219 0.000024 0.214221 0.000134 0.000109 0.000208 0.039080 0.000145 0.000151 0.000046 0.236218
0.004950 0.000108 0.000126 0.002545 0.000038 0.000177 0.000115 0.000074 0.019724 0.000054 0.000024 0.000109 0.912543 0.036606 0.000208 0.012316 0.002578 0.007450 0.000046 0.000208
0.000000 0.000000 0.000000 0.000000 0.000000 0.000000 0.000000 0.000000 0.000000 0.004866 0.000000 0.000000 0.000000 0.000000 0.995134 0.000000 0.000000 0.000000 0.000000 0.000000
0.155718 0.017032 0.000000 0.000000 0.004866 0.167883 0.012165 0.000000 0.000000 0.002433 0.000000 0.058394 0.000000 0.000000 0.000000 0.576642 0.000000 0.002433 0.002433 0.000000
0.000000 0.000000 0.002433 0.000000 0.000000 0.000000 0.000000 0.000000 0.000000 0.000000 0.000000 0.000000 0.000000 0.000000 0.000000 0.000000 0.000000 0.002433 0.000000 0.995134
0.000000 0.000000 0.000000 0.000000 0.116788 0.000000 0.017032 0.000000 0.000000 0.000000 0.000000 0.000000 0.000000 0.000000 0.000000 0.000000 0.000000 0.000000 0.000000 0.866180
0.000000 0.000000 0.000000 0.000000 0.000000 0.000000 0.000000 0.000000 0.442822 0.000000 0.000000 0.000000 0.000000 0.000000 0.557178 0.000000 0.000000 0.000000 0.000000 0.000000
0.000000 1.000000 0.000000 0.000000 0.000000 0.000000 0.000000 0.000000 0.000000 0.000000 0.000000 0.000000 0.000000 0.000000 0.000000 0.000000 0.000000 0.000000 0.000000 0.000000
--------------------------------------------------------------------------------
--------------------------------------------------------------------------------
Motif 1 regular expression
--------------------------------------------------------------------------------
WRKYGQKV[VI]K[GN][SN]P[YFN]PRSYY[RK]C
--------------------------------------------------------------------------------
Time 285.56 secs.
********************************************************************************
********************************************************************************
MOTIF 2 width = 21 sites = 410 llr = 14378 E-value = 2.7e-4787
********************************************************************************
--------------------------------------------------------------------------------
Motif 2 Description
--------------------------------------------------------------------------------
Simplified A :::22::::1:::::::::::
pos.-specific C :::1::::::::::::::::1
probability D :::::38::::::::::::1:
matrix E :7:::21::::2:::6:2:::
F ::::1:::::1::::::::::
G :::::::2::::::::9::::
H :::::1::::::::::::a:9
I :::::::::3:431:1:::::
K ::1:::::1::::::1:2:::
L :::11:::::31:::::::::
M :::::::1:2:::::::::::
N ::::::1:1::::::::1:6:
P :::::::5:::::::::::::
Q :3:::1::1::::::::1:::
R ::8:1:::1::::::::1:::
S :::421::3:::::::11:1:
T :::::1:11:1:58:1:1:2:
V 9:::1::::24221:::1:::
W :::::::::::::::::::::
Y ::::::::::1:::a::::::
bits 6.6
6
5.3
4.6 *
Relative 4.0 * *
Entropy 3.3 ** * ** * *
(50.6 bits) 2.7 *** * * *** * * *
2.0 **** * ******** ***
1.3 **** ** ******** ***
0.7 *********************
0.0 ---------------------
Multilevel VERSxDDPSIVITTYEGxHNH
consensus Q A E ML I
sequence
--------------------------------------------------------------------------------
--------------------------------------------------------------------------------
Motif 2 sites sorted by position p-value
--------------------------------------------------------------------------------
Sequence name Start P-value Site
------------- ----- --------- ---------------------
BnaWRKY153 39 2.42e-23 VAPGCPVRKQ VQRCLEDMSILITTYEGTHNH P
BnaWRKY091 39 2.42e-23 VAPGCPVRKQ VQRCLEDMSILITTYEGTHNH P
BnaWRKY013 39 2.42e-23 VAPGCPVRKQ VQRCLEDMSILITTYEGTHNH P
AthWRKY009 39 2.42e-23 VAPGCPVRKQ VQRCLEDMSILITTYEGTHNH P
BnaWRKY117 37 3.10e-23 TTQICNVKKR VERSFQDPSIVITTYEGKHNH P
AthWRKY071 37 3.10e-23 TTQKCNVKKR VERSFQDPSIVITTYEGKHNH P
BnaWRKY222 39 5.04e-23 VAPGCPVRKQ VQRCFEDMSILITTYEGTHNH P
BnaWRKY246 37 1.60e-22 TTQKCNVKKQ VERSLQDPTVVITTYEGQHNH P
BnaWRKY096 37 1.60e-22 TTQKCNVKKR VERSLQDPTVVITTYEGQHNH P
BnaWRKY168 37 2.01e-22 TSANCRARKH VERASDDPRAFITTYEGKHNH H
BnaWRKY032 37 2.01e-22 TSANCRARKH VERASDDPRAFITTYEGKHNH H
BnaWRKY031 37 2.01e-22 TSANCRARKH VERASDDPRAFITTYEGKHNH H
AthWRKY044C 37 2.01e-22 TSANCRARKH VERASDDPRAFITTYEGKHNH H
BnaWRKY245 38 3.12e-22 TTQKCNVKKR VERSFQDPTVVITTYEGQHNH P
BnaWRKY235 37 3.12e-22 TTQKCNVKKR VERSFQDPTVVITTYEGQHNH P
BnaWRKY142 37 3.12e-22 TTQRCNVKKR VERSFQDPTVVITTYEGQHNH P
BnaWRKY042 38 3.12e-22 TTQKCNVKKR VERSFQDPTVVITTYEGQHNH P
BnaWRKY003 37 3.12e-22 TTQRCNVKKR VERSFQDPTVVITTYEGQHNH P
AthWRKY028 37 3.12e-22 TTQKCNVKKR VERSFQDPTVVITTYEGQHNH P
BnaWRKY268 39 3.87e-22 VAPGCPVRRQ VQRCVDDMSILITTYEGTHNH P
BnaWRKY159 38 7.30e-22 TTVGCGVKKR VERSSDDPSIVMTTYEGQHTH P
AthWRKY048 38 7.30e-22 TTVGCGVKKR VERSSDDPSIVMTTYEGQHTH P
BnaWRKY146 38 1.10e-21 SVRGCPARKH VERALDDAMMLIVTYEGDHNH A
BnaWRKY006C 17 1.10e-21 SVRGCPARKH VERALDDAMMLIVTYEGDHNH A
AthWRKY007 38 1.10e-21 SVRGCPARKH VERALDDAMMLIVTYEGDHNH A
BnaWRKY278 39 1.35e-21 VAPGCPVRKQ VQRCAEDMSILITTYEGTHSH P
BnaWRKY210 39 1.35e-21 VAPGCPVRKQ VQRCAEDMSILITTYEGTHSH P
BnaWRKY198 37 1.35e-21 SVRGCPARKH VERAADDSSMLIVTYEGDHNH S
BnaWRKY164 39 1.35e-21 VAPGCPVRKQ VQRCADDMSILITTYEGTHSH P
BnaWRKY127 39 1.35e-21 VAPGCPVRKQ VQRCAEDMSILITTYEGTHSH P
BnaWRKY126 39 1.35e-21 VAPGCPVRTQ VQRCAEDMSILITTYEGTHSH P
BnaWRKY070C 37 1.35e-21 TSVNCRARKR VERANDDPKAFITTYEGKHNH H
BnaWRKY057 37 1.35e-21 SVRGCPARKH VERAADDSSMLIVTYEGDHNH S
BnaWRKY027 39 1.35e-21 VAPGCPVRKQ VQRCADDMSILITTYEGTHSH P
AthWRKY072 39 1.35e-21 VAPGCPVRKQ VQRCADDMSILITTYEGTHSH S
AthWRKY015 37 1.35e-21 SVRGCPARKH VERAADDSSMLIVTYEGDHNH S
BnaWRKY272 37 1.66e-21 TNSRCTVKKR VERSSEDPSIVITTYEGQHCH Q
BnaWRKY223 37 1.66e-21 TNSRCTVKKR VERSSEDPSIVITTYEGQHCH Q
BnaWRKY221 37 1.66e-21 TNSRCTVKKR VERSSEDPSIVITTYEGQHCH Q
BnaWRKY167 37 1.66e-21 SIRGCPARKH VERCLEDPAMLIVTYEAEHNH PK
BnaWRKY093 37 1.66e-21 TNSRCTVKKR VERSSEDPSIVITTYEGQHCH Q
BnaWRKY090 37 1.66e-21 TNSRCTVKKR VERSSEDPSIVITTYEGQHCH Q
BnaWRKY030 37 1.66e-21 SIRGCPARKH VERCLEDPAMLIVTYEAEHNH PK
BnaWRKY014 37 1.66e-21 TNSRCTVKKR VERSSEDPSIVITTYEGQHCH Q
AthWRKY057 37 1.66e-21 TNSRCTVKKR VERSSDDPSIVITTYEGQHCH Q
AthWRKY021 37 1.66e-21 SMRGCPARKH VERCLEDPAMLIVTYEAEHNH PK
BnaWRKY242 39 2.02e-21 FAPSCPVKKK VQRSAEDPSILVATYEGTHNH
BnaWRKY181 39 2.02e-21 FAPSCPVKKK VQRSAEDPSILVATYEGTHNH
BnaWRKY140 39 2.02e-21 FAPSCPVKKK VQRSAEDPSILVATYEGTHNH
BnaWRKY135 39 2.02e-21 FAPSCPVKKK VQRSAEDPSILVATYEGTHNH
BnaWRKY001 39 2.02e-21 FAPSCPVKKK VQRSAEDPSILVATYEGTHNH
BnaWRKY262 38 2.46e-21 MAVGCPVRKQ VQRCADDRSILITTYEGNHNH P
BnaWRKY259 38 2.46e-21 MATGCPVRKQ VQRCAEDRSILITTYEGNHNH P
BnaWRKY231 38 2.46e-21 TTVGCGVKKR VERSSDDPSIVMTTYEGQHSH P
BnaWRKY201 38 2.46e-21 MAGGCPVRKQ VQRCAEDRSILITTYEGNHNH P
BnaWRKY158C 38 2.46e-21 TTPGCRVRKH VERAANDPKAVITTYEGKHNH D
BnaWRKY143 38 2.46e-21 MAGGCPVRKQ VQRCAEDRSILITTYEGNHNH P
BnaWRKY114 38 2.46e-21 MAVGCPVRKQ VQRCAEDRSILITTYEGNHNH P
BnaWRKY111 38 2.46e-21 MATGCPVRKQ VQRCAEDRSILITTYEGNHNH P
BnaWRKY050 38 2.46e-21 MITGCPVRKQ VQRCAEDRSILITTYEGNHNH P
BnaWRKY025C 38 2.46e-21 TTPGCGVRKH VERAANDPKAVITTYEGKHNH D
AthWRKY031 38 2.46e-21 MAGGCPVRKQ VQRCAEDRSILITTYEGNHNH P
AthWRKY006 38 2.46e-21 MATGCPVRKQ VQRCAEDRSILITTYEGNHNH P
BnaWRKY284C 38 3.00e-21 TATGCPVRKH VERASHDPKAVITTYEGKHNH D
BnaWRKY247C 38 3.00e-21 TAPGCPVRKH VERASHDPKAVITTYEGKHNH D
BnaWRKY239C 38 3.00e-21 TAPGCPVRKH VERASHDPKAVITTYEGKHNH D
BnaWRKY148C 38 3.00e-21 TAPGCPVRKH VERASHDPKAVITTYEGKHNH D
BnaWRKY100C 38 3.00e-21 TAPGCPVRKH VERASHDPKAVITTYEGKHNH D
BnaWRKY047C 38 3.00e-21 TAPGCPVRKH VERASHDPKAVITTYEGKHNH D
BnaWRKY008C 38 3.00e-21 TAPGCPVRKH VERASHDPKAVITTYEGKHNH D
BnaWRKY243 38 3.64e-21 TQEKCRVKKR VERLADDPRMVITTYEGRHLH S
BnaWRKY199 38 3.64e-21 TFRGCPARKH VERALDDPTMLIVTYEGEHRH QK
BnaWRKY179 38 3.64e-21 TQEKCRVKKR VERLADDPRMVITTYEGRHLH S
BnaWRKY138 38 3.64e-21 TQEKCRVKKR VERLADDPRMVITTYEGRHLH S
BnaWRKY085 38 3.64e-21 TQEKCSVKKR VERLAEDPRMVITTYEGRHLH S
BnaWRKY002 38 3.64e-21 TQNKCRVKKR VERLADDPRMVITTYEGRHLH P
AthWRKY013 38 3.64e-21 TQDKCRVKKR VERLADDPRMVITTYEGRHLH S
BnaWRKY283C 38 6.45e-21 TTTGCPVRKH VERASHDMRAVITTYEGKHNH D
BnaWRKY233C 38 6.45e-21 TTPGCPVRKH VERASHDMRAVITTYEGKHNH D
BnaWRKY191C 38 6.45e-21 TTNGCPVRKH VERASHDMRAVITTYEGKHNH D
BnaWRKY075C 38 6.45e-21 TTNGCPVRKH VERASHDMRAVITTYEGKHNH D
AthWRKY033C 38 6.45e-21 TTIGCPVRKH VERASHDMRAVITTYEGKHNH D
BnaWRKY212 37 7.77e-21 TTQKCNVKKR LERSSQDPSIVITTYEGKHNH P
AthWRKY011 37 7.77e-21 TFRGCPARKH VERALDDPAMLIVTYEGEHRH N
AthWRKY042 38 9.36e-21 MAVGCPVRKQ VQRCAEDRTILITTYEGNHNH P
BnaWRKY241 37 1.13e-20 TFKECPARKH VERALDDPSMLIVTYEWEHDH N
BnaWRKY049 37 1.13e-20 TFKECPARKH VERALDDPSMLIVTYEWEHDH N
BnaWRKY062C 38 1.35e-20 TTTGCPVRKH VERASNDMRAVITTYEGKHNH D
BnaWRKY253 39 1.62e-20 IAPSCPVRKQ VQRCSEDMSILISTYEGTHNH P
BnaWRKY141 37 1.62e-20 TFRGCPARKH VERALDDPAMLIVTYEGEHHH K
BnaWRKY120 39 1.62e-20 IAPSCPVRKQ VQRCSEDMSILISTYEGTHNH P
BnaWRKY009 37 1.62e-20 TFRGCPARKH VERALDDPAMLIVTYEGEHHH K
AthWRKY061 39 1.62e-20 IAASCPVRKQ VQRCSEDMSILISTYEGTHNH P
AthWRKY018 39 1.62e-20 FAPSCPVKKK VQRSAEDPSLLVATYEGTHNH
BnaWRKY214 37 1.94e-20 SVRGCPARKH VERCVDETSMLIVTYEGEHNH S
BnaWRKY205 37 1.94e-20 THNNCRVKKR VERLSEDCRMVITTYEGRHNH
BnaWRKY176 37 1.94e-20 SVRGCPARKH VERCVDETSMLIVTYEGEHNH S
BnaWRKY172 38 1.94e-20 THNNCRVKKR VERLSEDCRMVITTYEGRHNH
BnaWRKY160 37 1.94e-20 SLRGCPARKH VERCVDETSMLIVTYEGEHNH S
BnaWRKY131 37 1.94e-20 SVRGCPARKH VERCVDETSMLIVTYEGEHNH S
BnaWRKY082 37 1.94e-20 SVRGCPARKH VERCVDETSMLIVTYEGEHNH A
BnaWRKY065 38 1.94e-20 THNNCRVKKR VERLSEDCRMVITTYEGRHNH
BnaWRKY040 37 1.94e-20 SVRGCPARKH VERCVDETSMLIVTYEGEHNH S
BnaWRKY036 38 1.94e-20 THNNCRVKKR VERLSEDCRMVITTYEGRHNH
BnaWRKY021 37 1.94e-20 SLRGCPARKH VERCVDETSMLIVTYEGEHNH S
AthWRKY074 37 1.94e-20 SVRGCPARKH VERCVEETSMLIVTYEGEHNH S
AthWRKY012 38 1.94e-20 THNNCRVKKR VERLSEDCRMVITTYEGRHNH
BnaWRKY274C 38 2.32e-20 TTQGCGVRKH VERAATDPKAVVTTYEGKHNH D
BnaWRKY208C 38 2.32e-20 TTQGCGVRKH VERAATDPKAVVTTYEGKHNH D
BnaWRKY169C 38 2.32e-20 TTIGCPVRKH VERASQDLRAVITTYEGKHNH D
BnaWRKY103C 38 2.32e-20 TTQGCGVRKH VERAATDPKAVVTTYEGKHNH D
BnaWRKY076C 38 2.32e-20 TTQGCGVRKH VERAATDPKAVVTTYEGKHNH D
BnaWRKY033C 38 2.32e-20 TTIGCPVRKH VERASQDLRAVITTYEGKHNH D
AthWRKY060 39 2.32e-20 FSPSCLVKKK VQRSAEDPSFLVATYEGTHNH T
AthWRKY004C 38 2.32e-20 TTPGCGVRKH VERAATDPKAVVTTYEGKHNH D
AthWRKY003C 38 2.32e-20 TTPDCGVRKH VERAATDPKAVVTTYEGKHNH D
BnaWRKY229C 38 2.76e-20 TTPGCGVRKH VERAASDPKAVVTTYEGKHNH D
BnaWRKY273 38 3.29e-20 TYHTCNVKKQ VQRLAEDPKVVVTTYEGVHNH P
BnaWRKY083C 38 3.29e-20 TTPGCGVRKH VERAANDPKAVVTTYEGKHNH D
BnaWRKY255 38 3.92e-20 SADGCPVKKR VERDRDDPSFVITTYEGFHNH S
BnaWRKY238 38 3.92e-20 SMRGCPARKH VERAPDDAMMLIVTYEGDHNH A
BnaWRKY045 38 3.92e-20 SMRGCPARKH VERAPDDAMMLIVTYEGDHNH A
AthWRKY068 38 3.92e-20 TTTWCDVKKR VERSFSDPSSVITTYEGQHTH P
BnaWRKY174 38 4.66e-20 MAVGCPVRKQ VQRCAEERSILITTYEGNHNH P
BnaWRKY058 37 4.66e-20 TFRGCPARKH VERALDDPTMLVVTYEGEHRH QK
BnaWRKY038 38 4.66e-20 MAVGCPVRKQ VQRCAEERSILITTYEGNHNH P
AthWRKY050 38 4.66e-20 SVDGCPVKKR VERDRDDPSFVITTYEGSHNH S
BnaWRKY254C 38 5.53e-20 TTQGCGVRKH VERAAADPKAVVTTYEGKHNH D
BnaWRKY193 37 5.53e-20 SMRGCPARKH VERCLEDPAMLIVTYEAEHSH PK
BnaWRKY121C 38 5.53e-20 TTQGCGVRKH VERAAADPKAVVTTYEGKHNH D
AthWRKY058C 38 6.56e-20 TTPNCTVRKH VERASTDAKAVITTYEGKHNH D
AthWRKY020C 38 6.56e-20 TAHGCPVRKH VERASHDPKAVITTYEGKHDH D
AthWRKY039 37 1.08e-19 SVRGCPARKH VERCIDETSMLIVTYEGEHNH S
BnaWRKY139 38 1.51e-19 TTVGCGVKKR VERSSDDPYIVMTTYEGQHTH P
BnaWRKY227 37 1.77e-19 TAQKCNVKKR VERSFQDPSIVITTYEGKHYH P
BnaWRKY244 38 2.08e-19 SADGCPVKKR VERDGDDPSFVITTYEGFHNH S
BnaWRKY182 37 2.08e-19 TFRGCPARKH VERALDDSTMLIVTYEGEHRH N
BnaWRKY098 37 2.08e-19 TFRGCPARKH VERALDDSTMLIVTYEGEHRH N
BnaWRKY081 38 2.08e-19 SADGCPVKKR VERDGDDPSFVITTYEGFHNH S
AthWRKY017 37 2.08e-19 TFRGCPARKH VERALDDSTMLIVTYEGEHRH H
BnaWRKY215C 38 3.36e-19 TTANCTVRKH VERASTDVKAVITTYEGKHNH D
BnaWRKY175C 38 3.36e-19 TTANCTVRKH VERASTDVKAVITTYEGKHNH D
BnaWRKY074C 38 3.36e-19 TTANCTVRKH VERASTDVKAVITTYEGKHNH D
BnaWRKY039C 38 3.36e-19 TTANCTVRKH VERASTDVKAVITTYEGKHNH D
BnaWRKY266 39 3.93e-19 MAVGCPVRKQ VQRCAEDTTILTTTYEGNHNH P
BnaWRKY265C 38 3.93e-19 TAPGCTVRKH VERASHDLKSVITTYEGKHNH D
BnaWRKY248 39 3.93e-19 IAPSCPVRKQ VQRCSEDMSILISTYEGTHSH P
BnaWRKY203 37 3.93e-19 SMRGCPARKH VERCVEDPAMLIVTYEAEHSH PK
BnaWRKY202C 36 3.93e-19 TYQGCGVRKQ VERSAEDERAVLTTYEGRHNH D
BnaWRKY194 36 3.93e-19 TYQGCGVWKQ VERSAEDERAVLTTYEGRHNH D
BnaWRKY161 38 3.93e-19 AADACPVKKR VERDKDDPSFVITTYEGSHNH S
BnaWRKY149C 38 3.93e-19 TFTGCCVRKQ VERAFHDAKSVITTYEGKHNH Q
BnaWRKY130C 38 3.93e-19 TFTGCCVRKQ VERAFHDAKSVITTYEGKHNH Q
BnaWRKY125 38 3.93e-19 TAPGCTVRKH VERASHDLKSVITTYEGKHNH D
BnaWRKY106 39 3.93e-19 MAVGCPVRKQ VQRCAEDTTILTTTYEGNHNH P
BnaWRKY072C 36 3.93e-19 TYQGCGVRKQ VERSAEDERAVLTTYEGRHNH D
BnaWRKY060 37 3.93e-19 SMRGCPARKH VERCVEDPAMLIVTYEAEHSH PK
BnaWRKY059C 36 3.93e-19 TYQGCGVRKQ VERSAEDERAVLTTYEGRHNH D
BnaWRKY022 38 3.93e-19 AADACPVKKR VERDKDDPSFVITTYEGSHNH S
AthWRKY047 39 3.93e-19 MAVGCPVRKQ VQRCAEDTTILTTTYEGNHNH P
AthWRKY002C 38 3.93e-19 TAPGCTVRKH VERASHDLKSVITTYEGKHNH D
BnaWRKY286 38 4.59e-19 THNNCRVKKR VERLSEDCRMVITTYEGRHSH
BnaWRKY190 38 4.59e-19 THNNCRVKKR VERLSEDCRMVITTYEGRHSH
BnaWRKY101 38 4.59e-19 STKGCPARKQ VERSRDDPTMIIITYTSEHNH P
BnaWRKY228 37 5.36e-19 TTQKCNVKKR VERSYQDPTVVITTYESQHNH P
BnaWRKY157 37 5.36e-19 TTQKCNVKKR VERSYQDPTVVITTYESQHNH P
BnaWRKY084 37 5.36e-19 TTQKCNVKKR VERSYQDPTVVITTYESQHNH P
BnaWRKY020 37 5.36e-19 TTQKCNVKKR VERSYQDPTVVITTYESQHNH P
AthWRKY008 37 5.36e-19 TTQKCNVKKR VERSYQDPTVVITTYESQHNH P
BnaWRKY226 38 7.28e-19 SSKGCSARKQ VERSRADPSMLVITYTSEHNH P
BnaWRKY192C 37 7.28e-19 TSVNCRARKR VERASGDSRAFITTYEGKHNH H
BnaWRKY086 38 7.28e-19 SSKGCSARKQ VERSRADPSMLVITYTSEHNH P
BnaWRKY258 38 8.47e-19 TYHTCNVKKQ VQRLAKDPKVVVTTYEGVHNH P
BnaWRKY225C 39 8.47e-19 CAPSCSVKKK VQRSVEDQSVLVATYEGEHNH P
BnaWRKY220 39 8.47e-19 CAPSCSVKKK VQRSVEDQSVLVATYEGEHNH P
BnaWRKY155C 39 8.47e-19 CAPSCSVKKK VQRSVEDQSVLVATYEGEHNH P
BnaWRKY132C 39 8.47e-19 CAPSCSVKKK VQRSVEDQSVLVATYEGEHNH P
BnaWRKY119 38 8.47e-19 TISCCNVKKR VERSFTDQSSVITTYEGQHTH P
BnaWRKY110 38 8.47e-19 TYHTCNVKKQ VQRLAKDPKVVVTTYEGVHNH P
BnaWRKY109 38 8.47e-19 TYHTCNVKKQ VQRLAKDPKVVVTTYEGVHNH P
BnaWRKY095C 39 8.47e-19 CAPSCAVKKK VQRSVEDQSVLVATYEGEHNH P
BnaWRKY089 39 8.47e-19 CAPSCSVKKK VQRSVEDQSVLVATYEGEHNH P
AthWRKY040C 39 8.47e-19 CAPSCSVKKK VQRSVEDQSVLVATYEGEHNH P
AthWRKY001C 38 8.47e-19 SSPGCPVKKH VERSSHDTKLLITTYEGKHDH D
BnaWRKY078 38 9.84e-19 STDGCPVKKR VERDRDDPSFVITTYESFHNH S
BnaWRKY206 37 1.14e-18 TTASCNVKKR VERSFRDPSTVVTTYEGQHTH N
BnaWRKY187 37 1.14e-18 TTASCNVKKR VERSFRDPSTVVTTYEGQHTH
BnaWRKY067 37 1.14e-18 TTASCNVKKR VERSFRDPSTVVTTYEGQHTH
BnaWRKY066 37 1.14e-18 TTASCNVKKR VERSFRDPSTVVTTYEGQHTH N
AthWRKY056 38 1.14e-18 TYHTCNVKKQ VQRLAKDPNVVVTTYEGVHNH P
AthWRKY024 38 1.14e-18 TYHTCNVKKQ VQRLAKDPNVVVTTYEGVHNH P
AthWRKY023 37 1.14e-18 TTASCNVKKR VERSFRDPSTVVTTYEGQHTH
BnaWRKY271 38 1.78e-18 SSKGCPARKQ VERSRTDPNMLVITYTSEHNH P
BnaWRKY213 38 1.78e-18 SSKGCSARKQ VERSRTDPNMLVITYTSEHNH P
BnaWRKY134 38 1.78e-18 SSKGCPARKQ VERSRTDPNMLVITYTSEHNH P
BnaWRKY061 38 1.78e-18 SSKGCPARKQ VERSRTDPNMLVITYTSEHNH P
AthWRKY035 38 1.78e-18 SSKGCSARKQ VERSRTDPNMLVITYTSEHNH P
AthWRKY014 38 1.78e-18 SSKGCSARKQ VERSRTDPNMLVITYTSEHNH P
BnaWRKY102 39 2.06e-18 IAPSCPVRKQ VQRCSEDLSILISTYEGTHSH P
BnaWRKY152 38 2.38e-18 SSKGCLARKQ VERSNLDPNIFIVTYTGEHTH P
BnaWRKY012 38 2.38e-18 SSKGCLARKQ VERSNLDPNIFIVTYTGEHTH P
AthWRKY027 38 2.38e-18 SSKGCLARKQ VERSNLDPNIFIVTYTGEHTH P
BnaWRKY269 38 2.75e-18 TYHTCNVKKQ VQRLAKDPKIIVTTYEGIHNH P
BnaWRKY071 37 2.75e-18 SMRGCPARKH VERCLEDPVMLIVTYEAEHSH PK
BnaWRKY055 38 2.75e-18 TYHTCNVKKQ VQRLAKDPKIIVTTYEGIHNH P
BnaWRKY211 38 3.66e-18 STKGCPARKQ VERSRDDPTMILITYTSEHNH P
BnaWRKY122 38 3.66e-18 STKGCPARKQ VERSRDDPTMILITYTSEHNH P
AthWRKY065 38 3.66e-18 STKGCPARKQ VERSRDDPTMILITYTSEHNH P
BnaWRKY282C 37 4.85e-18 TASGCNVTKH VERASDDLTSVLTTYIGKHNH A
BnaWRKY232 37 4.85e-18 SVRGCPARKH VERCVDEASMLIVSYEGEHNH A
BnaWRKY177C 38 4.85e-18 SSSGCPVKKH VERSSRDTKMLIMTYEGNHDH D
BnaWRKY165C 37 4.85e-18 TAPGCTVRKH VERASHDLKSVITTYEGKHDH E
BnaWRKY046C 37 4.85e-18 TANGCNVTKH VERASDDLTSVLTTYIGKHNH A
BnaWRKY041C 38 4.85e-18 SSSGCPVKKH VERSSRDTKMLIMTYEGNHDH D
BnaWRKY028C 38 4.85e-18 TAPGCTVRKH VERASHDLKSVITTYEGKHDH E
AthWRKY025C 36 5.57e-18 TFQGCGVKKQ VERSAADERAVLTTYEGRHNH D
BnaWRKY261 37 6.40e-18 TTQKCNVKKR VERSYQDPTVVITTYESQHDH P
BnaWRKY166C 37 6.40e-18 TFQGCGVRKQ IERSAEDERAVLTTYEGRHNH D
BnaWRKY113 37 6.40e-18 TTQKCNVKKR VERSYQDPTVVITTYESQHDH P
BnaWRKY029C 37 6.40e-18 TFQGCGVRKQ IERSAEDERAVLTTYEGRHNH D
BnaWRKY087 37 1.11e-17 TTQKCNVKKR VERSFQDPLIVITTYEGKHYH P
AthWRKY043 38 1.44e-17 TQHMCNVKKQ VQRLSKETSIVETTYEGIHNH P
BnaWRKY267 38 1.65e-17 TSKGCLARKQ VERNRSDPTMFIVTYTAEHNH P
BnaWRKY105 38 1.65e-17 TSKGCLARKQ VERNRSDPTMFIVTYTAEHNH P
BnaWRKY115 39 1.88e-17 IAPSCPVXXX XQRCSEDMSILISTYEGTHNH P
BnaWRKY077 39 1.88e-17 IAPSCPVXXX XQRCSEDMSILISTYEGTHNH P
BnaWRKY274N 37 2.15e-17 TNPGCPVKKK VERSLXDGQVTEIIYKGQHNH E
BnaWRKY254N 37 2.15e-17 TNPGCPVKKK VERSLXDGQVTEIIYKGQHNH E
BnaWRKY208N 37 2.15e-17 TNPGCPVKKK VERSLXDGQVTEIIYKGQHNH E
BnaWRKY121N 37 2.15e-17 TNPGCPVKKK VERSLXDGQVTEIIYKGQHNH E
BnaWRKY103N 37 2.15e-17 TNPACPVKKK VERSLXDGQVTEIIYKGQHNH E
BnaWRKY076N 37 2.15e-17 TNPGCPVKKK VERSLXDGQVTEIIYKGQHNH E
AthWRKY026C 38 2.15e-17 TFTGCFVRKH VERAFQDPKSVITTYEGKHKH Q
AthWRKY022 38 2.15e-17 TSKGCLARKQ VERNRSDPKMFIVTYTAEHNH P
AthWRKY004N 37 2.15e-17 TNPGCPVKKK VERSLXDGQVTEIIYKGQHNH E
AthWRKY003N 37 2.15e-17 THPACPVKKK VERSLXDGQVTEIIYKGQHNH E
BnaWRKY147C 37 2.79e-17 TATGCIVTKH VERASDDLTSVLTTYIGKHTH E
BnaWRKY007C 37 2.79e-17 TATGCIVTKH VERASDDLTSVLTTYIGKHTH E
BnaWRKY260 37 6.77e-17 TNSICNAKKQ VERSIDDPNTYIITYEGFHLH
BnaWRKY112 37 6.77e-17 TNSICNAKKQ VERSIDDPNTYIITYEGFHLH
AthWRKY051 38 6.77e-17 SSEGCSVKKR VERDGDDAAYVITTYEGVHNH E
BnaWRKY158N 37 9.81e-17 THGACPVKKK VERSVXDGQVTEIIYKGQHNH E
BnaWRKY025N 37 9.81e-17 TNPACPVKKK VERSVXDGQVTEIIYKGQHNH E
BnaWRKY251 38 1.11e-16 TISCCNVKKR VERSFTDQSCVITTYIGQHTH P
BnaWRKY156 38 2.56e-16 TSKGCLARKQ VERNRSDATIFIVTYTAEHNH P
AthWRKY034C 38 3.23e-16 TANGCTVTKH VERASDDFKSVLTTYIGKHTH
BnaWRKY162 38 4.06e-16 SSEGCMVKKR VERDGENAAYVITTYEGVHNH E
BnaWRKY023 38 4.06e-16 SSEGCMVKKR VERDGENAAYVITTYEGVHNH E
BnaWRKY283N 37 4.56e-16 TYPSCPTKKK VEMSLXDGQITEIVYKGSHNH PK
BnaWRKY216 37 4.56e-16 SHKGCNVKKH VERAADDLRMLLVTYYGKHGH A
BnaWRKY186 37 4.56e-16 TYGGCNVKKH VERGADDVKLLVVTYDGKHNH P
BnaWRKY133 37 4.56e-16 SHKGCIMKKH VERAADDLRMLLVTYYGKHGH A
BnaWRKY104 37 4.56e-16 TYGGCNVKKH VERGADDVKLLVVTYDGKHNH P
BnaWRKY062N 37 4.56e-16 TFPSCPTKKK VEMSLXDGQITEIVYKGSHNH PK
BnaWRKY215N 37 5.11e-16 THVNCPVKKK VERSSXDGQITQIIYKGQHDH E
BnaWRKY197 38 5.11e-16 SSKGCPARKQ VERSRVDPSKLMITYACEHNH P
BnaWRKY175N 37 5.11e-16 THVNCPVKKK VERSSXDGQITQIIYKGQHDH EK
BnaWRKY169N 37 5.11e-16 TFPSCPTKKK VERSLXEGQITEIVYKGSHNH PK
BnaWRKY074N 37 5.11e-16 THVNCPVKKK VERSSXDGQITQIIYKGQHDH E
BnaWRKY052 38 5.11e-16 SSKGCPARKQ VERSRVDPSKLMITYACEHNH P
BnaWRKY039N 37 5.11e-16 THVNCPVKKK VERSSXDGQITQIIYKGQHDH EK
BnaWRKY033N 37 5.11e-16 TFPSCPTKKK VERSLXEGQITEIVYKGSHNH PK
AthWRKY058N 37 5.11e-16 THVNCPVKKK VERSSXDGQITQIIYKGQHDH E
AthWRKY033N 37 5.11e-16 TFPNCPTKKK VERSLXEGQITEIVYKGSHNH PK
BnaWRKY257 38 7.16e-16 SSEGCMVKKR VERDGKDAAYVITTYEGVHNH E
BnaWRKY108 38 7.16e-16 SSEGCMVKKR VERDGKDAAYVITTYEGVHNH E
AthWRKY016 38 8.01e-16 SSKGCFARKQ VERSRTDPNVSVITYISEHNH P
BnaWRKY279 40 1.12e-15 NTQNCWATKQ VQRSDDDPTIFDLTYKGKHTC S
BnaWRKY018 40 1.12e-15 NTQNCWATKQ VQRSDDDPTIFDLTYKGKHTC S
BnaWRKY229N 37 1.24e-15 THPACPVKKK VERSQXDGQVTEIIYKGQHSH E
BnaWRKY083N 37 1.24e-15 THPACPVKKK VERSQXDGQVTEIIYKGQHSH E
AthWRKY041 40 1.24e-15 NTQYCWATKQ VQRSDGDPTIFEVTYRGTHTC S
BnaWRKY264 38 1.39e-15 TYGGCNVKKQ VQRLTSDQEVVVTTYEGVHSH P
BnaWRKY163 38 1.39e-15 TYAGCNVKKQ VQRLTSDQEVVVTTYEGVHSH A
BnaWRKY128 38 1.39e-15 THGGCNVKKQ VQRLTSDQEVVVTTYEGVHSH P
BnaWRKY026 38 1.39e-15 TYAGCNVKKQ VQRLTSDQEVVVTTYEGVHSH A
AthWRKY032C 37 1.39e-15 TSAGCPVRKH IETAVENTKAVIITYKGVHNH D
BnaWRKY256 41 1.55e-15 KAQGCEATKQ VQRSNEDPMLFEIIYRGIHSC S
BnaWRKY178 38 1.55e-15 SNEGCTVKKR VERDGEDAAYVITTYDGVHNH E
BnaWRKY107 41 1.55e-15 KSKGCEATKQ VQRSNEDPMLFEIIYRGIHSC S
BnaWRKY079 38 1.55e-15 SNEGCTVKKR VERDGEDAAYVITTYDGVHNH E
BnaWRKY166N 37 2.37e-15 TYPNCVSKKI VETASXDGQITEIIYKGGHNH PK
BnaWRKY059N 37 2.37e-15 TYPNCVSKKI VETASXDGQITEIIYKGGHNH PK
BnaWRKY029N 37 2.37e-15 TYPNCVSKKI VETASXDGQITEIIYKGGHNH PK
AthWRKY075 38 2.37e-15 TYGGCNVKKQ VQRLTVDQEVVVTTYEGVHSH P
AthWRKY025N 37 2.37e-15 TYPDCVSKKI VETASXDGQITEIIYKGGHNH PK
BnaWRKY275 38 2.64e-15 TFSGCDVKKH VERSADNAKSLVITYYGNHEH D
BnaWRKY250 38 2.64e-15 SSKGCPARKQ VERSRVDPSKLMITYACDHNH P
BnaWRKY123 38 2.64e-15 SSKGCPARKQ VERSRVDPSKLMITYACDHNH P
AthWRKY069N 38 2.64e-15 SSKGCPARKQ VERSRVDPSKLMITYACDHNH P
BnaWRKY099C 36 2.93e-15 TSAGCSVRKH IETALENRTAVVITYKGVHNH D
AthWRKY052 39 3.25e-15 FTHGCKATKQ VQRSETDSNMLAITYLSEHNH P
BnaWRKY173 40 3.61e-15 FTKKCPAVKQ VQRSDEDPSIFEVKYVGTHTC N
BnaWRKY265N 37 4.44e-15 TNPNCPVKKK VERSRXEGHITEIIYKGAHNH SK
BnaWRKY165N 37 4.44e-15 TNPNCQLKKK VERSRXEGHITEIIYKGAHNH SK
BnaWRKY028N 37 4.44e-15 TNPNCQVKKK VERSRXEGHITEIIYKGAHNH SK
AthWRKY002N 37 4.44e-15 TNPNCQVKKK VERSRXEGHITEIIYKGAHNH L
BnaWRKY191N 37 4.92e-15 TFPNCPTKKK VETSLXEGQITEIVYKGSHNH PK
BnaWRKY075N 37 4.92e-15 TFPNCPTKKK VETSLXEGQITEIVYKGSHNH PK
BnaWRKY233N 13 5.45e-15 TYPNCPTKKK VETSLXEGQITETVYKGSHNH PK
BnaWRKY145 40 5.45e-15 STQNCWATKQ VQRSDSDPTVFELTYRGTHTC Q
BnaWRKY072N 37 5.45e-15 TYPNCVSKKI VETASXDGQVTEIIYKGGHNH PK
BnaWRKY005 40 5.45e-15 STQNCWATKQ VQRSDSDPTVFELTYRGTHTC Q
BnaWRKY204 40 6.68e-15 PTQGCKATKQ VQKLEQNPEMFQITYIGNHTC T
BnaWRKY064 40 6.68e-15 PTQGCKATKQ VQKLEQNPEMFQITYIGNHTC T
BnaWRKY047N 37 9.03e-15 THPNCEVKKL FERSHXDGKMTEIIYKGTHDH PK
AthWRKY010 37 9.03e-15 TNIECRVKKH VERGADNIKLVVTTYDGIHNH P
BnaWRKY183C 36 9.97e-15 TSAGCSVRKH IETAVENRTAVVITYKGVHNH D
BnaWRKY252 38 1.22e-14 SNPNCIVKKK IERDTSNPEYVLTTYEGRHNH P
BnaWRKY124 38 1.22e-14 SNPNCIVKKK IERDTSNPEYVLTTYEGRHNH P
BnaWRKY237 40 1.34e-14 STQNCWATKQ VQRSDSDSTVFEVTYRGTHTC S
AthWRKY053 40 1.34e-14 STQNCWATKQ VQRSDGDATVFEVTYRGTHTC S
BnaWRKY048C 36 1.48e-14 TSAGCPVRKH IETAVENTGAVVITYKGEHNH D
BnaWRKY219 40 1.80e-14 YTQGCKATKQ VQKLESEPRMFSITYIGNHTC N
BnaWRKY217 37 1.80e-14 TYTACDVKKH VERGAEDVKFLLVTYDGIHEH D
BnaWRKY088 40 1.80e-14 YTQGCKATKQ VQKLESEPRMFSITYIGNHTC N
BnaWRKY073 37 1.80e-14 TYTACDVKKH VERGAEDVKFLLVTYDGIHEH D
BnaWRKY044 40 1.80e-14 STQNCWATKQ LQRSDNDPTVFEVTYRGTHTC S
BnaWRKY054 40 1.98e-14 YTQGCKATKQ VQKLELEPRMFSITYIGNHTC D
AthWRKY049 37 1.98e-14 TNPICNAKKQ VERSIDESNTYIITYEGFHFH
BnaWRKY285 40 2.18e-14 KLYNCPAKKQ VQRLNDDPFTFRVTYRGSHTC H
BnaWRKY170 40 2.18e-14 KLYNCPAKKQ VQRLNDDPFTFRVTYRGSHTC H
BnaWRKY034 40 2.18e-14 KLYNCPAKKQ VQRLNDDPFTFRVTYRGSHTC H
AthWRKY055 40 2.18e-14 KLYNCPAKKQ VQRLNDDPFTFRVTYRGSHTC
BnaWRKY037 40 2.63e-14 FTQKCPAQKQ VQRSDKDPSIFEVKYVGNHTC N
BnaWRKY218 40 3.18e-14 KVYKCPAKKQ VQRLDEDPYMLRVTYRSSHTC Q
AthWRKY044N 36 4.22e-14 THPKCPVKKK VERSVXEGQVSEIVYQGEHNH SK
BnaWRKY270 38 4.63e-14 SNPNCIVKKK IERDTSNPDYVLTTYEGRHNH P
BnaWRKY056 38 4.63e-14 SNANCIVKKK IERDTSNPDYVLTTYEGRHNH P
AthWRKY020N 37 5.07e-14 THPNCEVKKL FERSHXDGQITDIIYKGTHDH PK
BnaWRKY200 38 5.56e-14 TEKGCRVKKQ VQRLSGDEGVVVTTYQGVHTH P
BnaWRKY148N 37 6.10e-14 THPNCEVKKL FERSYXDGQITDIIYKGTHDH PK
[truncated: 1,288 more rows]
[truncated: 2 more columns]
